# Supplementary material for: Microalga Nannochloropsis gaditana as a Sustainable Source of Bioactive Peptides: A Proteomic and In Silico Approach
Source: Foods. 2025 Jan 14;14(2):252. doi: 10.3390/foods14020252 (PMC11765504; doi:10.3390/foods14020252)
Supplement: Supplementary file 1 [file foods-14-00252-s001.zip]

Archive with 2 entries (2 files):
- SupplementaryFigures_Paterson.pdf
- SupplementaryTable1_Paterson.xlsx
