# Supplementary material for: Microalga Nannochloropsis gaditana as a Sustainable Source of Bioactive Peptides: A Proteomic and In Silico Approach
Source: Foods. 2025 Jan 14;14(2):252. doi: 10.3390/foods14020252 (PMC11765504; doi:10.3390/foods14020252)
Supplement: Supplementary file 1 [file foods-14-00252-s001.zip › SupplementaryTable1_Paterson.xlsx]

## Sheet: spider.proteins
Identificación Samuel/Blanca Hernández: SPIDER Nannochloropsis_Noviembre 2023								PEAKS Studio 11.5
Muestra: Nannochloropsis Digestión en gel con Tripsina
DB: Nannochloropsis gaditana
Filtro de péptidos y proteína FDR<=1%
						2 péptidos únicos/grupo de proteínas
Protein Group	Accession	-10LgP	Coverage(%)	#Peptides	#Unique	#Spec	Average Mass	Description	PTM
10	K8YQ29|K8YQ29_NANGC	460.709	26.59	32	14	98	151562	P-type H(+)-exporting transporter OS=Nannochloropsis gaditana (strain CCMP526) OX=1093141 GN=NGA_0635410 PE=3 SV=1	CarbamidometilTodos; Methylation(others); Oxidation (M); Sodium adduct
2	K9ZV74|K9ZV74_9STRA	460.499	51.13	33	33	220	53945.7	Ribulose bisphosphate carboxylase large chain OS=Nannochloropsis gaditana OX=72520 GN=rbcL PE=3 SV=1	CarbamidometilTodos; Carboxymethyl; Deamidation (NQ); Dehydration; Dihydroxy; more
2	Q8MFL8|Q8MFL8_9STRA	460.499	53.55	33	33	220	51294.7	Ribulose bisphosphate carboxylase large chain (Fragment) OS=Nannochloropsis gaditana OX=72520 GN=rbcL PE=3 SV=1	CarbamidometilTodos; Carboxymethyl; Deamidation (NQ); Dehydration; Dihydroxy; more
2	Q8MFM6|Q8MFM6_9STRA	460.499	53.43	33	33	220	51381.8	Ribulose bisphosphate carboxylase large chain (Fragment) OS=Nannochloropsis gaditana OX=72520 GN=rbcL PE=3 SV=1	CarbamidometilTodos; Carboxymethyl; Deamidation (NQ); Dehydration; Dihydroxy; more
4	W7TKJ5|W7TKJ5_9STRA	452.362	45.29	31	31	109	77066.6	transketolase OS=Nannochloropsis gaditana OX=72520 GN=Naga_100001g128 PE=3 SV=1	CarbamidometilTodos; Deamidation (NQ); Methylation(KR); Methylation(others); Oxidation (M); more
6	W7TG91|W7TG91_9STRA	448.931	48.2	30	27	107	72621.5	ATP synthase subunit beta OS=Nannochloropsis gaditana OX=72520 GN=Naga_100016g24 PE=3 SV=1	Deamidation (NQ); Dehydration; Methylation(KR); Oxidation (M); Sodium adduct
6	K8YN83|K8YN83_NANGC	448.931	45.66	30	27	107	76795.4	ATP synthase subunit beta (Fragment) OS=Nannochloropsis gaditana (strain CCMP526) OX=1093141 GN=ATPEF1B PE=3 SV=1	Deamidation (NQ); Dehydration; Methylation(KR); Oxidation (M); Sodium adduct
12	W7TPT5|W7TPT5_9STRA	447.779	37.78	30	29	62	83240.2	5-methyltetrahydropteroyltriglutamate--homocysteine S-methyltransferase OS=Nannochloropsis gaditana OX=72520 GN=Naga_100011g54 PE=3 SV=1	CarbamidometilTodos; Deamidation (NQ); Oxidation (M); Replacement of 2 protons by calcium; Sodium adduct
7	K9ZXF4|K9ZXF4_9STRA	446.916	63.47	29	26	143	53090.1	ATP synthase subunit beta, chloroplastic OS=Nannochloropsis gaditana OX=72520 GN=atpB PE=3 SV=1	Deamidation (NQ); Dimethylation(KR); Guanidination; Methylation(others); Oxidation (M); more
15	W7U360|W7U360_9STRA	445.769	35.89	27	26	57	84806.8	Atp-dependent metalloprotease OS=Nannochloropsis gaditana OX=72520 GN=Naga_100003g173 PE=3 SV=1	CarbamidometilTodos; Deamidation (NQ); Oxidation (M); Sodium adduct
1	A0A023PJK0|A0A023PJK0_9STRA	444.783	82.27	29	29	310	16543.7	Multifunctional fusion protein OS=Nannochloropsis gaditana OX=72520 GN=rbcS PE=3 SV=1	Carbamidomethylation (DHKE, X@N-term); CarbamidometilTodos; Carboxymethyl; Deamidation (NQ); Deamidation followed by a methylation; more
14	W7TYT3|W7TYT3_9STRA	443.219	40.8	27	27	65	88381.6	Transketolase OS=Nannochloropsis gaditana OX=72520 GN=PDH PE=4 SV=1	CarbamidometilTodos; Oxidation (M); Sodium adduct
8	W7TJY6|W7TJY6_9STRA	441.313	56.58	26	24	120	50960.1	Phosphoglycerate kinase OS=Nannochloropsis gaditana OX=72520 GN=Naga_100410g3 PE=3 SV=1	CarbamidometilTodos; Deamidation (NQ); Methylation(KR); Methylation(others); Oxidation (M); more
11	K9ZWB2|K9ZWB2_9STRA	441.185	64.79	27	24	82	44532.8	Elongation factor Tu, chloroplastic OS=Nannochloropsis gaditana OX=72520 GN=tufA PE=3 SV=1	CarbamidometilTodos; Methylation(KR); Methylation(others); Oxidation (M); Replacement of 2 protons by calcium; more
11	I2CP80|I2CP80_NANGC	441.185	64.79	27	24	82	44532.8	Elongation factor Tu OS=Nannochloropsis gaditana (strain CCMP526) OX=1093141 GN=NGATSA_2022600 PE=2 SV=1	CarbamidometilTodos; Methylation(KR); Methylation(others); Oxidation (M); Replacement of 2 protons by calcium; more
21	K9ZWX3|K9ZWX3_9STRA	438.637	37.59	27	26	51	77200.3	ATP-dependent zinc metalloprotease FtsH OS=Nannochloropsis gaditana OX=72520 GN=ftsH PE=3 SV=1	CarbamidometilTodos; Deamidation (NQ); Oxidation (M); Sodium adduct
24	K9ZXB4|K9ZXB4_9STRA	436.057	46.35	26	21	59	57694.7	ATP synthase subunit alpha OS=Nannochloropsis gaditana OX=72520 GN=atp1 PE=3 SV=1	CarbamidometilTodos; Oxidation or Hydroxylation; Sodium adduct
18	W7U1U2|W7U1U2_9STRA	432.18	58.13	25	25	56	50633.1	Isocitrate dehydrogenase [NADP] OS=Nannochloropsis gaditana OX=72520 GN=Naga_100022g53 PE=3 SV=1	CarbamidometilTodos; Oxidation (M)
16	W7TG51|W7TG51_9STRA	430.343	28.32	25	6	67	106530	Plasma membrane ATPase OS=Nannochloropsis gaditana OX=72520 GN=Naga_100151g5 PE=3 SV=1	CarbamidometilTodos; Deamidation (NQ); Dehydration; Oxidation (M); Sodium adduct
16	W7U069|W7U069_9STRA	430.343	25.76	25	6	67	117510	Plasma membrane ATPase OS=Nannochloropsis gaditana OX=72520 GN=Naga_100151g5 PE=3 SV=1	CarbamidometilTodos; Deamidation (NQ); Dehydration; Oxidation (M); Sodium adduct
3	W7T4V5|W7T4V5_9STRA	428.004	56.19	28	23	245	21957.3	Light-harvesting protein OS=Nannochloropsis gaditana OX=72520 GN=VCP1 PE=3 SV=1	Acetylation (K); Ammonia-loss (N); Carbamidomethylation (DHKE, X@N-term); CarbamidometilTodos; Deamidation (NQ); more
26	I2CQP5|I2CQP5_NANGC	426.871	13.93	26	26	41	235196	acetyl-CoA carboxylase OS=Nannochloropsis gaditana (strain CCMP526) OX=1093141 GN=NGATSA_3002800 PE=2 SV=1	CarbamidometilTodos; Oxidation (M)
19	K8YXT7|K8YXT7_NANGC	423.614	45.5	22	22	61	45145.3	ferredoxin--NADP(+) reductase OS=Nannochloropsis gaditana (strain CCMP526) OX=1093141 GN=PETH PE=3 SV=1	CarbamidometilTodos; Methylation(others); Oxidation (M); Sodium adduct
19	W7TC67|W7TC67_9STRA	423.614	42.79	22	22	61	48043.8	ferredoxin--NADP(+) reductase OS=Nannochloropsis gaditana OX=72520 GN=Naga_100732g2 PE=3 SV=1	CarbamidometilTodos; Methylation(others); Oxidation (M); Sodium adduct
27	K9ZV06|K9ZV06_9STRA	423.128	42.86	23	21	43	65551.2	Chaperone protein DnaK OS=Nannochloropsis gaditana OX=72520 GN=dnaK PE=3 SV=1	CarbamidometilTodos; Oxidation (M); Sodium adduct
9	W7T2R0|W7T2R0_9STRA	421.817	59.68	23	22	136	40135	Glyceraldehyde-3-phosphate dehydrogenase OS=Nannochloropsis gaditana OX=72520 GN=GapC1 PE=3 SV=1	CarbamidometilTodos; Cysteine oxidation to cysteic acid; Deamidation (NQ); Dihydroxy; Methylation(others); more
9	W7TBS8|W7TBS8_9STRA	421.817	55.56	23	22	136	43223.8	Glyceraldehyde-3-phosphate dehydrogenase OS=Nannochloropsis gaditana OX=72520 GN=GapC1 PE=3 SV=1	CarbamidometilTodos; Cysteine oxidation to cysteic acid; Deamidation (NQ); Dihydroxy; Methylation(others); more
22	W7TM88|W7TM88_9STRA	419.936	47.83	24	21	47	60757.2	Chaperonin Cpn60/TCP-1 OS=Nannochloropsis gaditana OX=72520 GN=Naga_100171g8 PE=3 SV=1	CarbamidometilTodos; Oxidation (M); Sodium adduct
22	W7TWB2|W7TWB2_9STRA	419.936	47.91	24	21	47	60493.8	Chaperonin Cpn60/TCP-1 OS=Nannochloropsis gaditana OX=72520 GN=Naga_100171g8 PE=3 SV=1	CarbamidometilTodos; Oxidation (M); Sodium adduct
25	W7U9H6|W7U9H6_9STRA	419.729	33.66	22	22	59	81288.3	Heat shock protein 90 OS=Nannochloropsis gaditana OX=72520 GN=Naga_100006g89 PE=3 SV=1	Deamidation (NQ); Oxidation (M)
25	K8YR18|K8YR18_NANGC	419.729	33.71	22	22	59	81173.2	Molecular chaperone HtpG OS=Nannochloropsis gaditana (strain CCMP526) OX=1093141 GN=HTPG PE=3 SV=1	Deamidation (NQ); Oxidation (M)
13	W7TUA2|W7TUA2_9STRA	419.372	52.62	22	20	73	53563	phosphopyruvate hydratase OS=Nannochloropsis gaditana OX=72520 GN=Naga_100022g39 PE=3 SV=1	CarbamidometilTodos; Deamidation (NQ); Methylation(others); Oxidation (M); Propionamide; more
20	K9ZV71|K9ZV71_9STRA	410.23	39.21	21	16	91	54916.8	ATP synthase subunit alpha, chloroplastic OS=Nannochloropsis gaditana OX=72520 GN=atpA PE=3 SV=1	Deamidation (NQ); Methylation(others); Oxidation (M); Sodium adduct
39	W7TPK9|W7TPK9_9STRA	408.935	36.73	20	20	37	66710	Acetohydroxy-acid reductoisomerase OS=Nannochloropsis gaditana OX=72520 GN=Naga_100208g4 PE=3 SV=1	CarbamidometilTodos; Deamidation (NQ); Oxidation (M)
37	W7U7G1|W7U7G1_9STRA	403.805	28.19	22	22	34	91055.9	Uncharacterized protein OS=Nannochloropsis gaditana OX=72520 GN=Naga_100002g42 PE=4 SV=1	Sodium adduct
38	W7T7N9|W7T7N9_9STRA	402.422	30.42	19	18	47	72990.4	Luminal binding protein OS=Nannochloropsis gaditana OX=72520 GN=HSP PE=3 SV=1	Oxidation (M); Sodium adduct
55	W7U8W3|W7U8W3_9STRA	401.477	40.97	19	19	35	65996	Nadp-dependent glyceraldehyde-3-phosphate dehydrogenase OS=Nannochloropsis gaditana OX=72520 GN=Naga_100042g43 PE=3 SV=1	CarbamidometilTodos; Oxidation (M)
36	W7TRP6|W7TRP6_9STRA	395.318	27.55	17	15	46	77623.1	Heat shock protein 70 OS=Nannochloropsis gaditana OX=72520 GN=Naga_100102g2 PE=3 SV=1	CarbamidometilTodos; Deamidation (NQ); Oxidation (M); Sodium adduct
34	W7UBY1|W7UBY1_9STRA	395.079	25.66	20	20	36	95849.2	Elongation factor 2 OS=Nannochloropsis gaditana OX=72520 GN=EF2 PE=4 SV=1	CarbamidometilTodos; Methylation(others); Oxidation (M); Propionamide
33	W7T232|W7T232_9STRA	392.255	26.88	18	18	47	65020.8	Adenosylhomocysteinase OS=Nannochloropsis gaditana OX=72520 GN=Naga_100041g31 PE=3 SV=1	CarbamidometilTodos; Oxidation (M); Sodium adduct
29	W7T326|W7T326_9STRA	390.513	20.3	18	8	52	109206	Plasma membrane ATPase OS=Nannochloropsis gaditana OX=72520 GN=Naga_100111g2 PE=3 SV=1	CarbamidometilTodos; Oxidation (M); Sodium adduct
29	K8YQB4|K8YQB4_NANGC	390.513	20.63	18	8	52	107202	Plasma membrane ATPase OS=Nannochloropsis gaditana (strain CCMP526) OX=1093141 GN=NGA_0599100 PE=3 SV=1	CarbamidometilTodos; Oxidation (M); Sodium adduct
43	W7U194|W7U194_9STRA	387.154	28.31	17	17	35	81153.4	Delta-1-pyrroline-5-carboxylate synthase OS=Nannochloropsis gaditana OX=72520 GN=Naga_100006g64 PE=3 SV=1	CarbamidometilTodos; Oxidation (M)
45	W7THY0|W7THY0_9STRA	386.858	26.05	18	18	27	86029.3	Elongation factor G, mitochondrial OS=Nannochloropsis gaditana OX=72520 GN=PEFG PE=3 SV=1	CarbamidometilTodos; Oxidation (M); Sodium adduct
52	W7TRP2|W7TRP2_9STRA	385.618	38.43	17	17	33	60889.2	Pyruvate kinase OS=Nannochloropsis gaditana OX=72520 GN=PYK PE=3 SV=1	Acetylation (N-term); Oxidation (M)
32	W7TNV1|W7TNV1_9STRA	385.1	46.55	18	18	66	38041.7	DUF4139 domain-containing protein OS=Nannochloropsis gaditana OX=72520 GN=Naga_100244g5 PE=4 SV=1	Deamidation (NQ); Methylation(others); Oxidation (HW); Sodium adduct
30	W7TGH9|W7TGH9_9STRA	384.932	51.06	16	15	49	41802.8	Actin (Fragment) OS=Nannochloropsis gaditana OX=72520 GN=Naga_102100g1 PE=3 SV=1	CarbamidometilTodos; Oxidation (M); Replacement of 2 protons by calcium; Sodium adduct
30	K8Z0E9|K8Z0E9_NANGC	384.932	51.06	16	15	49	41802.8	Actin beta/gamma 1 (Fragment) OS=Nannochloropsis gaditana (strain CCMP526) OX=1093141 GN=ACTB_G1 PE=3 SV=1	CarbamidometilTodos; Oxidation (M); Replacement of 2 protons by calcium; Sodium adduct
17	K8YQF0|K8YQF0_NANGC	381.961	49.51	17	17	98	32912.5	Photosystem II oxygen-evolving enhancer protein 1 OS=Nannochloropsis gaditana (strain CCMP526) OX=1093141 GN=PSBO PE=3 SV=1	CarbamidometilTodos; Deamidation (NQ); Dihydroxy; Formylation; Methylation(KR); more
17	W7TVN8|W7TVN8_9STRA	381.961	45.81	17	17	98	35932	Oxygen-evolving enhancer protein OS=Nannochloropsis gaditana OX=72520 GN=psbO PE=3 SV=1	CarbamidometilTodos; Deamidation (NQ); Dihydroxy; Formylation; Methylation(KR); more
46	W7U8G3|W7U8G3_9STRA	380.259	19.54	18	18	33	120317	ATP-citrate synthase OS=Nannochloropsis gaditana OX=72520 GN=Naga_100024g24 PE=3 SV=1	CarbamidometilTodos; Oxidation (M)
35	W7T2Q2|W7T2Q2_9STRA	378.831	39.68	15	14	60	40121.6	Glyceraldehyde-3-phosphate dehydrogenase OS=Nannochloropsis gaditana OX=72520 GN=Naga_100081g17 PE=3 SV=1	CarbamidometilTodos; Deamidation (NQ); Oxidation (M); Sodium adduct
65	W7U4C6|W7U4C6_9STRA	377.748	41.33	16	16	26	52106.7	Citrate synthase OS=Nannochloropsis gaditana OX=72520 GN=Naga_100015g11 PE=3 SV=1	CarbamidometilTodos
58	W7TNT0|W7TNT0_9STRA	377.645	47.14	16	16	29	39864.8	ATP synthase subunit b OS=Nannochloropsis gaditana OX=72520 GN=Naga_100016g59 PE=3 SV=1	Oxidation (M); Sodium adduct
69	W7THD6|W7THD6_9STRA	376.082	37.43	15	15	27	56788.4	geranylgeranyl diphosphate reductase OS=Nannochloropsis gaditana OX=72520 GN=Naga_100207g6 PE=3 SV=1	CarbamidometilTodos; Deamidation (NQ); Propionamide
47	W7TU57|W7TU57_9STRA	375.488	34.65	15	15	38	61651.1	phosphoenolpyruvate carboxykinase (ATP) OS=Nannochloropsis gaditana OX=72520 GN=Naga_100056g12 PE=3 SV=1	CarbamidometilTodos; Deamidation (NQ); Oxidation (M); Propionamide
49	W7THF5|W7THF5_9STRA	372.023	40.68	14	14	34	41615.2	Ribosomal protein L4 domain protein OS=Nannochloropsis gaditana OX=72520 GN=Naga_100032g40 PE=3 SV=1	CarbamidometilTodos; Methylation(others); Oxidation (M); Sodium adduct
71	W7TSQ4|W7TSQ4_9STRA	370.56	45.04	14	14	46	42981.5	S-adenosylmethionine synthase OS=Nannochloropsis gaditana OX=72520 GN=Naga_100084g4 PE=3 SV=1	CarbamidometilTodos; Propionamide
79	I2CQR9|I2CQR9_NANGC	370.264	31.25	14	14	28	58624.3	GMP synthase [glutamine-hydrolyzing] OS=Nannochloropsis gaditana (strain CCMP526) OX=1093141 GN=NGATSA_3005800 PE=2 SV=1	CarbamidometilTodos; Oxidation (M)
23	W7TFC8|W7TFC8_9STRA	369.369	30.17	14	14	72	44330.7	Fructose-bisphosphate aldolase OS=Nannochloropsis gaditana OX=72520 GN=FBA1 PE=3 SV=1	CarbamidometilTodos; Deamidation (NQ); Methylation(others); Replacement of 2 protons by calcium; Sodium adduct
5	K8YWB4|K8YWB4_NANGC	368.48	61.06	15	15	181	23692	Light harvesting complex protein OS=Nannochloropsis gaditana (strain CCMP526) OX=1093141 GN=NGA_0699400 PE=3 SV=1	Ala->Asn substitution; Ammonia-loss (N); CarbamidometilTodos; Deamidation (NQ); Dehydration; more
5	W7UBF0|W7UBF0_9STRA	368.48	53.36	15	15	181	26575.5	Light harvesting complex protein OS=Nannochloropsis gaditana OX=72520 GN=LHCP21 PE=3 SV=1	Ala->Asn substitution; Ammonia-loss (N); CarbamidometilTodos; Deamidation (NQ); Dehydration; more
60	W7TFU2|W7TFU2_9STRA	367.727	29.54	16	13	31	65251.9	Chaperonin OS=Nannochloropsis gaditana OX=72520 GN=Naga_100122g10 PE=3 SV=1	Deamidation (NQ); Dehydration; Oxidation (M); Sodium adduct
44	W7TAZ1|W7TAZ1_9STRA	365.534	30.02	17	17	32	65757.1	alanine transaminase OS=Nannochloropsis gaditana OX=72520 GN=OsNAAT1 PE=3 SV=1	CarbamidometilTodos; Deamidation (NQ); Oxidation (M)
54	W7TUD0|W7TUD0_9STRA	365.357	27.64	14	14	37	62413.1	Vacuolar h+ atpase b subunit OS=Nannochloropsis gaditana OX=72520 GN=Naga_100113g20 PE=3 SV=1	Dimethylation(KR); Guanidination; Methylation(KR); Oxidation (M)
63	W7T5H8|W7T5H8_9STRA	364.499	16.65	16	16	30	115173	UTP--glucose-1-phosphate uridylyltransferase OS=Nannochloropsis gaditana OX=72520 GN=Naga_100065g10 PE=3 SV=1	CarbamidometilTodos; Oxidation (M)
75	W7TFW5|W7TFW5_9STRA	363.333	41.18	14	14	41	42044.2	Uncharacterized protein OS=Nannochloropsis gaditana OX=72520 GN=Naga_100067g14 PE=4 SV=1	Oxidation or Hydroxylation
28	W7TZB5|W7TZB5_9STRA	362.651	41	13	13	53	32062.8	Light-harvesting protein OS=Nannochloropsis gaditana OX=72520 GN=LHCP28 PE=3 SV=1	Deamidation (NQ); Methylation(KR); Methylation(others); Oxidation (M); Sodium adduct; more
40	W7TFY2|W7TFY2_9STRA	362.207	37.1	13	13	45	39968.6	Chloroplast sedoheptulose--bisphosphatase OS=Nannochloropsis gaditana OX=72520 GN=SBP PE=3 SV=1	CarbamidometilTodos; Methylation(others); Oxidation (M); Sodium adduct
84	W7U892|W7U892_9STRA	361.68	28.81	13	13	26	52647.1	Serine hydroxymethyltransferase OS=Nannochloropsis gaditana OX=72520 GN=SHMT2 PE=3 SV=1	CarbamidometilTodos; Oxidation (M)
84	W7U077|W7U077_9STRA	361.68	29.79	13	13	26	50987.1	Serine hydroxymethyltransferase OS=Nannochloropsis gaditana OX=72520 GN=SHMT2 PE=3 SV=1	CarbamidometilTodos; Oxidation (M)
74	W7TPN7|W7TPN7_9STRA	361.394	38.53	13	13	29	36669.5	ADP/ATP translocase OS=Nannochloropsis gaditana OX=72520 GN=Naga_100005g52 PE=3 SV=1	CarbamidometilTodos; Deamidation (NQ); Methylation(KR)
68	W7U263|W7U263_9STRA	361.374	25.99	14	13	31	72985.8	Heat shock protein 70 OS=Nannochloropsis gaditana OX=72520 GN=Naga_100001g41 PE=3 SV=1	Oxidation (M); Sodium adduct
42	W7TD69|W7TD69_9STRA	361.047	46.71	14	14	44	36115.5	Myo-inositol 2-dehydrogenase OS=Nannochloropsis gaditana OX=72520 GN=Naga_100020g47 PE=4 SV=1	CarbamidometilTodos; Deamidation (NQ); Oxidation (M)
64	K8YS88|K8YS88_NANGC	358.733	19.22	15	13	24	98648.2	Transitional endoplasmic reticulum ATPase OS=Nannochloropsis gaditana (strain CCMP526) OX=1093141 GN=VCP PE=4 SV=1	CarbamidometilTodos; Oxidation (M)
64	W7TK84|W7TK84_9STRA	358.733	19.11	15	13	24	99214.9	ATPase, AAA-type, core OS=Nannochloropsis gaditana OX=72520 GN=Naga_100045g24 PE=4 SV=1	CarbamidometilTodos; Oxidation (M)
61	W7TVG2|W7TVG2_9STRA	355.603	30.19	13	13	26	39502.6	Uncharacterized protein OS=Nannochloropsis gaditana OX=72520 GN=Naga_100099g23 PE=4 SV=1	Acetylation (N-term); Oxidation (M)
90	W7TFQ1|W7TFQ1_9STRA	355.008	35.45	13	13	28	48643.2	Mitochondrial-processing peptidase subunit beta OS=Nannochloropsis gaditana OX=72520 GN=Naga_100054g10 PE=4 SV=1	Oxidation (M)
101	W7TR80|W7TR80_9STRA	354.39	34.71	13	13	17	39001.4	Protein disulfide isomerase OS=Nannochloropsis gaditana OX=72520 GN=Naga_100022g4 PE=3 SV=1
50	K9ZW94|K9ZW94_9STRA	354.201	24.36	12	12	47	56638.8	Photosystem II CP47 reaction center protein OS=Nannochloropsis gaditana OX=72520 GN=cp47 PE=3 SV=1	Methylation(others); Oxidation (M); Sodium adduct
59	W7TRI5|W7TRI5_9STRA	352.359	31.64	13	11	43	46102.3	Phosphoglycerate kinase OS=Nannochloropsis gaditana OX=72520 GN=Naga_100014g18 PE=3 SV=1	CarbamidometilTodos; Oxidation (M); Sodium adduct
31	W7TSC3|W7TSC3_9STRA	349.926	57.98	13	13	72	18867.7	Beta-ig-h3 fasciclin OS=Nannochloropsis gaditana OX=72520 GN=Naga_100967g1 PE=4 SV=1	Deamidation (NQ); Methylation(others); Replacement of 2 protons by calcium; Sodium adduct
127	W7TPW8|W7TPW8_9STRA	349.854	31.1	12	12	22	46204.2	Rubisco expression protein OS=Nannochloropsis gaditana OX=72520 GN=cbbX PE=4 SV=1	Oxidation (M)
89	W7TSZ8|W7TSZ8_9STRA	348.605	15.21	12	12	22	94287.8	Dihydrolipoamide acetyltransferase component of pyruvate dehydrogenase complex OS=Nannochloropsis gaditana OX=72520 GN=Naga_100594g3 PE=3 SV=1	Oxidation (M)
81	W7TXH6|W7TXH6_9STRA	348.514	40.82	13	13	24	36862.7	L-ascorbate peroxidase OS=Nannochloropsis gaditana OX=72520 GN=APX PE=3 SV=1	CarbamidometilTodos; Methylation(others); Oxidation (M)
73	W7TN63|W7TN63_9STRA	348.139	13.44	14	14	23	138839	Choline dehydrogenase OS=Nannochloropsis gaditana OX=72520 GN=Naga_100099g13 PE=3 SV=1	CarbamidometilTodos; Oxidation (M)
56	W7U673|W7U673_9STRA	347.692	38.06	13	13	31	30886.8	Mpv17-like protein OS=Nannochloropsis gaditana OX=72520 GN=Naga_100036g4 PE=3 SV=1	Dehydration; Methylation(others); Oxidation (M); Sodium adduct
76	W7T800|W7T800_9STRA	347.358	14.79	14	14	23	110176	pyruvate, phosphate dikinase OS=Nannochloropsis gaditana OX=72520 GN=Naga_100043g42 PE=3 SV=1	CarbamidometilTodos; Oxidation (M)
83	W7TL25|W7TL25_9STRA	347.353	27.82	13	13	21	48955.3	Elongation factor 1 OS=Nannochloropsis gaditana OX=72520 GN=Naga_100041g2 PE=4 SV=1	Oxidation (M)
48	W7TWR7|W7TWR7_9STRA	346.737	45.45	11	11	47	24376	Uncharacterized protein OS=Nannochloropsis gaditana OX=72520 GN=Naga_100013g33 PE=4 SV=1	Deamidation (NQ); Methylation(others); Sodium adduct
67	W7UAZ3|W7UAZ3_9STRA	344.254	26.87	12	12	33	46965.1	Uncharacterized protein OS=Nannochloropsis gaditana OX=72520 GN=Naga_100115g7 PE=4 SV=1	CarbamidometilTodos; Deamidation (NQ); Oxidation (M); Sodium adduct
94	K9ZX25|K9ZX25_9STRA	344.018	49.42	13	13	22	18667.8	PSI subunit V OS=Nannochloropsis gaditana OX=72520 GN=psaL PE=3 SV=1	Sodium adduct
104	W7TSY3|W7TSY3_9STRA	341.855	17.43	13	13	22	89172.1	Aconitate hydratase, mitochondrial OS=Nannochloropsis gaditana OX=72520 GN=Naga_100003g67 PE=3 SV=1
136	W7TPK4|W7TPK4_9STRA	341.056	27.55	10	10	29	41994.8	Uncharacterized protein OS=Nannochloropsis gaditana OX=72520 GN=Naga_100008g127 PE=4 SV=1	Oxidation (M)
136	K8YQ38|K8YQ38_NANGC	341.056	27.55	10	10	29	41994.8	Uncharacterized protein OS=Nannochloropsis gaditana (strain CCMP526) OX=1093141 GN=NGA_0605600 PE=4 SV=1	Oxidation (M)
87	K9ZV90|K9ZV90_9STRA	340.92	42.95	12	12	28	35017.4	Cytochrome f OS=Nannochloropsis gaditana OX=72520 GN=petA PE=3 SV=1	Asn->Asp substitution; Deamidation (NQ)
82	W7TTW2|W7TTW2_9STRA	340.858	33.44	11	11	27	34187.4	Uncharacterized protein OS=Nannochloropsis gaditana OX=72520 GN=Naga_100040g21 PE=4 SV=1	Deamidation (NQ); Oxidation (M); Sodium adduct
96	K8Z7T8|K8Z7T8_NANGC	340.689	29.72	12	11	22	47372.5	Ethylmalonic encephalopathy 1 OS=Nannochloropsis gaditana (strain CCMP526) OX=1093141 GN=NGA_0000302 PE=3 SV=1	Oxidation (M)
96	W7UAQ7|W7UAQ7_9STRA	340.689	28.41	12	11	22	49542	Ethylmalonic encephalopathy 1 OS=Nannochloropsis gaditana OX=72520 GN=Naga_100106g12 PE=3 SV=1	Oxidation (M)
86	K8YW85|K8YW85_NANGC	340.605	50	11	11	25	28654	Triosephosphate isomerase OS=Nannochloropsis gaditana (strain CCMP526) OX=1093141 GN=TPI PE=3 SV=1	Deamidation (NQ); Methylation(others); Sodium adduct
86	W7TSZ2|W7TSZ2_9STRA	340.605	50	11	11	25	28654	Triosephosphate isomerase OS=Nannochloropsis gaditana OX=72520 GN=TPI PE=3 SV=1	Deamidation (NQ); Methylation(others); Sodium adduct
78	W7THS5|W7THS5_9STRA	340.582	31.85	11	10	30	33938.7	Cyclophilin-like peptidyl-prolyl cis-trans isomerase OS=Nannochloropsis gaditana OX=72520 GN=Naga_100037g14 PE=4 SV=1	Oxidation (M); Sodium adduct
121	W7TS51|W7TS51_9STRA	339.994	44.86	12	12	21	26746.4	40s ribosomal protein s3-3 OS=Nannochloropsis gaditana OX=72520 GN=Naga_100031g39 PE=3 SV=1	CarbamidometilTodos; Oxidation (M)
121	K8YS14|K8YS14_NANGC	339.994	44.86	12	12	21	26746.4	Small subunit ribosomal protein S3e OS=Nannochloropsis gaditana (strain CCMP526) OX=1093141 GN=RP-S3E PE=3 SV=1	CarbamidometilTodos; Oxidation (M)
97	I2CPE6|I2CPE6_NANGC	338.434	39.59	10	10	28	31022.4	PsbP C-terminal domain-containing protein OS=Nannochloropsis gaditana (strain CCMP526) OX=1093141 GN=NGATSA_2003000 PE=2 SV=1	CarbamidometilTodos; Deamidation (NQ); Oxidation (M)
97	W7TXP4|W7TXP4_9STRA	338.434	36.59	10	10	28	33870.6	Uncharacterized protein OS=Nannochloropsis gaditana OX=72520 GN=Naga_100016g30 PE=4 SV=1	CarbamidometilTodos; Deamidation (NQ); Oxidation (M)
97	K8YQM9|K8YQM9_NANGC	338.434	39.06	10	10	28	31462.9	PsbP C-terminal domain-containing protein (Fragment) OS=Nannochloropsis gaditana (strain CCMP526) OX=1093141 GN=NGA_2003000 PE=4 SV=1	CarbamidometilTodos; Deamidation (NQ); Oxidation (M)
129	I2CQQ0|I2CQQ0_NANGC	337.599	35.98	11	11	16	37226.4	Uncharacterized protein OS=Nannochloropsis gaditana (strain CCMP526) OX=1093141 GN=NGATSA_3003200 PE=2 SV=1	Deamidation (NQ); Oxidation (M)
53	I2CQR0|I2CQR0_NANGC	337.142	26.35	11	11	43	49231.8	glutamate-1-semialdehyde 2,1-aminomutase OS=Nannochloropsis gaditana (strain CCMP526) OX=1093141 GN=NGATSA_3004500 PE=2 SV=1	CarbamidometilTodos; Oxidation (M)
165	W7TIJ2|W7TIJ2_9STRA	336.408	53.85	10	10	20	23042.3	Chalcone isomerase, subgroup OS=Nannochloropsis gaditana OX=72520 GN=CHI PE=4 SV=1
165	K8YRK7|K8YRK7_NANGC	336.408	59.2	10	10	20	21002.8	Chalcone isomerase domain-containing protein OS=Nannochloropsis gaditana (strain CCMP526) OX=1093141 GN=NGA_0361402 PE=4 SV=1
131	W7TQJ5|W7TQJ5_9STRA	336.294	25.92	11	11	21	57987.7	Chaperonin containing tcp1 theta subunit OS=Nannochloropsis gaditana OX=72520 GN=Naga_100023g44 PE=3 SV=1	CarbamidometilTodos
93	W7TRN0|W7TRN0_9STRA	336.14	44.9	11	10	25	26327	Pentatricopeptide repeat containing protein OS=Nannochloropsis gaditana OX=72520 GN=Naga_101189g1 PE=4 SV=1	CarbamidometilTodos; Oxidation (M)
126	W7TYL7|W7TYL7_9STRA	335.934	12.5	11	11	20	111175	Protein translocase subunit SecA OS=Nannochloropsis gaditana OX=72520 GN=SecA PE=3 SV=1	Oxidation (M)
144	W7U719|W7U719_9STRA	335.768	42.72	11	11	23	36823.9	Uncharacterized protein OS=Nannochloropsis gaditana OX=72520 GN=Naga_100177g17 PE=4 SV=1	CarbamidometilTodos
103	T1RGM9|T1RGM9_9STRA	335.04	30.41	12	12	23	46611.6	magnesium chelatase OS=Nannochloropsis gaditana OX=72520 GN=chlI PE=3 SV=1	CarbamidometilTodos; Oxidation (M)
103	K9ZV21|K9ZV21_9STRA	335.04	30.41	12	12	23	46553.5	magnesium chelatase OS=Nannochloropsis gaditana OX=72520 GN=chlI PE=3 SV=1	CarbamidometilTodos; Oxidation (M)
119	W7TKJ0|W7TKJ0_9STRA	334.929	35.01	11	11	28	37894.6	Phosphoglycerate mutase OS=Nannochloropsis gaditana OX=72520 GN=Naga_100069g1 PE=3 SV=1	CarbamidometilTodos; Oxidation (M)
149	W7T2K9|W7T2K9_9STRA	334.855	20.7	11	11	21	57332.9	Catalase OS=Nannochloropsis gaditana OX=72520 GN=CAT PE=3 SV=1
80	W7UBF9|W7UBF9_9STRA	334.77	20.29	12	12	24	68087.8	H(+)-transporting two-sector ATPase OS=Nannochloropsis gaditana OX=72520 GN=Naga_100003g103 PE=3 SV=1	CarbamidometilTodos; Oxidation (M)
51	W7TR01|W7TR01_9STRA	334.756	56	14	14	42	13861.2	Histone H4 OS=Nannochloropsis gaditana OX=72520 GN=Naga_100050g29 PE=3 SV=1	CarbamidometilTodos; Deamidation (NQ); Dihydroxy; Dimethylation(KR); Methylation(KR); more
51	W7TVP3|W7TVP3_9STRA	334.756	67.96	14	14	42	11393.3	Histone H4 OS=Nannochloropsis gaditana OX=72520 GN=Naga_100123g11 PE=3 SV=1	CarbamidometilTodos; Deamidation (NQ); Dihydroxy; Dimethylation(KR); Methylation(KR); more
170	W7TQS0|W7TQS0_9STRA	334.23	32.87	10	10	19	31536.4	inorganic diphosphatase OS=Nannochloropsis gaditana OX=72520 GN=Naga_100048g20 PE=3 SV=1	Oxidation (M)
159	W7THG9|W7THG9_9STRA	332.916	21.19	10	10	18	57115.2	Arginine biosynthesis bifunctional protein ArgJ, mitochondrial OS=Nannochloropsis gaditana OX=72520 GN=Naga_100032g46 PE=3 SV=1	CarbamidometilTodos; Oxidation (M)
66	W7UBV8|W7UBV8_9STRA	332.267	23.61	11	11	28	55779.1	Inosine-5'-monophosphate dehydrogenase OS=Nannochloropsis gaditana OX=72520 GN=Naga_100003g133 PE=3 SV=1	CarbamidometilTodos; Oxidation (M); Sodium adduct
57	W7T3J7|W7T3J7_9STRA	332.137	29.73	12	12	32	48512	Elongation factor 1-alpha OS=Nannochloropsis gaditana OX=72520 GN=Naga_100019g64 PE=3 SV=1	CarbamidometilTodos; Deamidation (NQ); Dimethylation(KR); Guanidination; Methylation(KR); more
115	W7TXZ6|W7TXZ6_9STRA	331.347	33.08	11	11	19	29645.7	Small ribosomal subunit protein eS1 OS=Nannochloropsis gaditana OX=72520 GN=Naga_100032g3 PE=3 SV=1	Oxidation (M)
146	W7TXJ7|W7TXJ7_9STRA	330.868	46.24	10	10	28	19745.8	Extrinsic protein in photosystem ii OS=Nannochloropsis gaditana OX=72520 GN=Naga_100098g14 PE=4 SV=1	Oxidation (M)
98	K8Z8I5|K8Z8I5_NANGC	330.78	19.89	11	8	22	60152	Arachidonate 5-lipoxygenase OS=Nannochloropsis gaditana (strain CCMP526) OX=1093141 GN=ALOX5 PE=4 SV=1	CarbamidometilTodos; Oxidation (M)
123	W7T9L0|W7T9L0_9STRA	330.45	13.28	11	11	21	87244.2	Fibronectin type-III domain-containing protein OS=Nannochloropsis gaditana OX=72520 GN=Naga_101141g1 PE=4 SV=1	CarbamidometilTodos; Oxidation (M); Val->Ala substitution
178	W7TR29|W7TR29_9STRA	330.409	25.49	10	8	16	48789.8	phosphopyruvate hydratase OS=Nannochloropsis gaditana OX=72520 GN=Naga_100009g67 PE=3 SV=1
161	A0A023PL12|A0A023PL12_9STRA	329.108	50	10	10	26	27062.9	ATP synthase CF1 delta chain OS=Nannochloropsis gaditana OX=72520 GN=atpD PE=4 SV=1
166	W7T9Q9|W7T9Q9_9STRA	327.774	24.39	9	4	23	48132.7	Uncharacterized protein OS=Nannochloropsis gaditana OX=72520 GN=Naga_101493g1 PE=4 SV=1	Oxidation (M)
166	K8Z4L2|K8Z4L2_NANGC	327.774	37.67	9	4	23	32142.9	DUF5050 domain-containing protein OS=Nannochloropsis gaditana (strain CCMP526) OX=1093141 GN=NGA_0661400 PE=4 SV=1	Oxidation (M)
150	W7TC55|W7TC55_9STRA	327.513	34.15	10	10	19	35162.9	40s ribosomal protein s2 OS=Nannochloropsis gaditana OX=72520 GN=Naga_100062g29 PE=3 SV=1	CarbamidometilTodos
150	K8Z375|K8Z375_NANGC	327.513	39.5	10	10	19	30310.2	Small subunit ribosomal protein S2e OS=Nannochloropsis gaditana (strain CCMP526) OX=1093141 GN=RP-S2E PE=3 SV=1	CarbamidometilTodos
72	W7TUQ1|W7TUQ1_9STRA	327.387	51.54	13	13	23	29674.7	40S ribosomal protein S4 OS=Nannochloropsis gaditana OX=72520 GN=Naga_100106g2 PE=3 SV=1	CarbamidometilTodos; Oxidation (M)
102	I2CRZ8|I2CRZ8_NANGC	327.184	48.06	11	11	39	14077.2	Histone H2B (Fragment) OS=Nannochloropsis gaditana (strain CCMP526) OX=1093141 GN=NGATSA_2052500 PE=2 SV=1	CarbamidometilTodos; Deamidation (NQ); Methylation(KR)
102	W7TEP7|W7TEP7_9STRA	327.184	52.99	11	11	39	12661.7	Histone h2b OS=Nannochloropsis gaditana OX=72520 GN=Naga_100005g46 PE=3 SV=1	CarbamidometilTodos; Deamidation (NQ); Methylation(KR)
176	W7U1V7|W7U1V7_9STRA	326.425	33.13	10	9	15	36133	Stress-inducible protein sti1 OS=Nannochloropsis gaditana OX=72520 GN=Naga_100017g24 PE=4 SV=1	CarbamidometilTodos; Oxidation (M)
111	W7TKA6|W7TKA6_9STRA	326.044	32.4	10	10	18	31445.6	Small ribosomal subunit protein uS2 OS=Nannochloropsis gaditana OX=72520 GN=Naga_100108g3 PE=3 SV=1	Deamidation (NQ); Oxidation (M); Sodium adduct
112	I2CNZ3|I2CNZ3_NANGC	326.037	16.16	12	12	19	88683.4	C2 domain protein (Fragment) OS=Nannochloropsis gaditana (strain CCMP526) OX=1093141 GN=NGATSA_3004200 PE=2 SV=1	Oxidation (M)
187	W7T4N2|W7T4N2_9STRA	325.065	19.51	10	10	13	62918.9	Uncharacterized protein OS=Nannochloropsis gaditana OX=72520 GN=Naga_100157g14 PE=4 SV=1	CarbamidometilTodos; Oxidation (M)
157	W7TGT8|W7TGT8_9STRA	324.969	24.89	9	4	23	48456.1	Uncharacterized protein OS=Nannochloropsis gaditana OX=72520 GN=Naga_101486g1 PE=4 SV=1	Oxidation (M)
85	W7UC09|W7UC09_9STRA	324.575	35.71	11	11	21	39004.4	hydroxymethylbilane synthase OS=Nannochloropsis gaditana OX=72520 GN=Naga_100003g83 PE=3 SV=1	CarbamidometilTodos; Oxidation (M)
122	W7TNX9|W7TNX9_9STRA	324.523	17.43	11	11	16	83428.9	Acyl-coenzyme A dehydrogenase OS=Nannochloropsis gaditana OX=72520 GN=Naga_100002g172 PE=3 SV=1	Oxidation (M)
158	W7TTU9|W7TTU9_9STRA	323.5	11.9	10	10	22	110551	Atp-dependent chaperone OS=Nannochloropsis gaditana OX=72520 GN=Naga_100040g42 PE=3 SV=1
132	W7TPQ0|W7TPQ0_9STRA	323.085	31.23	9	9	20	31245.9	Atp synthase gamma OS=Nannochloropsis gaditana OX=72520 GN=Naga_100008g4 PE=3 SV=1	CarbamidometilTodos; Oxidation (M); Propionamide
132	K8YYD2|K8YYD2_NANGC	323.085	31.23	9	9	20	31245.9	F-type H+-transporting ATPase subunit gamma OS=Nannochloropsis gaditana (strain CCMP526) OX=1093141 GN=ATPEF1G PE=3 SV=1	CarbamidometilTodos; Oxidation (M); Propionamide
109	K9ZXJ9|K9ZXJ9_9STRA	322.829	60.49	9	9	28	17700.5	Cytochrome c-550 OS=Nannochloropsis gaditana OX=72520 GN=psbV PE=3 SV=1	2-amino-3-oxo-butanoic_acid; CarbamidometilTodos; Deamidation (NQ); Oxidation (M)
135	W7TCB7|W7TCB7_9STRA	322.429	32.06	11	11	19	29853.4	40s ribosomal protein s18 OS=Nannochloropsis gaditana OX=72520 GN=Naga_100113g12 PE=3 SV=1	CarbamidometilTodos
137	K8YSP3|K8YSP3_NANGC	322.361	30.29	9	9	19	36905.3	Adenosine kinase OS=Nannochloropsis gaditana (strain CCMP526) OX=1093141 GN=ADK PE=3 SV=1	CarbamidometilTodos; Oxidation (M)
137	W7T2T9|W7T2T9_9STRA	322.361	30.29	9	9	19	36905.3	Adenosine kinase OS=Nannochloropsis gaditana OX=72520 GN=Naga_100215g13 PE=3 SV=1	CarbamidometilTodos; Oxidation (M)
202	W7T749|W7T749_9STRA	322.33	30.24	9	9	15	31012.4	Bacterioferritin comigratory protein OS=Nannochloropsis gaditana OX=72520 GN=Naga_100118g22 PE=4 SV=1	CarbamidometilTodos
107	W7TF53|W7TF53_9STRA	322.202	26.17	10	10	25	42376.2	3-oxoacyl-(Acyl-carrier-protein) reductase OS=Nannochloropsis gaditana OX=72520 GN=Naga_100037g12 PE=4 SV=1	CarbamidometilTodos; Oxidation (M)
62	W7TWA9|W7TWA9_9STRA	321.641	35.2	9	9	29	28583	14-3-3-like protein OS=Nannochloropsis gaditana OX=72520 GN=Naga_100026g40 PE=3 SV=1	CarbamidometilTodos; Deamidation (NQ); Methylation(KR); Methylation(others); Oxidation (M)
125	K9ZXG9|K9ZXG9_9STRA	321.633	38.99	11	11	17	38679.7	Putative rubisco expression protein OS=Nannochloropsis gaditana OX=72520 GN=cbbX PE=3 SV=1	Oxidation (M)
128	I2CQP8|I2CQP8_NANGC	321.132	15.56	12	12	18	110969	Glycine cleavage system P protein OS=Nannochloropsis gaditana (strain CCMP526) OX=1093141 GN=NGATSA_3003100 PE=2 SV=1	CarbamidometilTodos
70	W7TJ69|W7TJ69_9STRA	320.577	23.87	10	10	27	50820.9	30s ribosomal protein s1 OS=Nannochloropsis gaditana OX=72520 GN=rps1 PE=4 SV=1	Oxidation (M)
140	K8YYJ2|K8YYJ2_NANGC	320.101	15.02	9	9	25	71767	Phosphoglucomutase OS=Nannochloropsis gaditana (strain CCMP526) OX=1093141 GN=PGM PE=3 SV=1	CarbamidometilTodos; Oxidation (M)
140	W7TE68|W7TE68_9STRA	320.101	14.6	9	9	25	73932.6	Phosphoglucomutase OS=Nannochloropsis gaditana OX=72520 GN=Naga_100135g4 PE=3 SV=1	CarbamidometilTodos; Oxidation (M)
139	W7TP63|W7TP63_9STRA	319.95	50	10	10	16	23113.9	60s ribosomal protein l13 OS=Nannochloropsis gaditana OX=72520 GN=Naga_100540g2 PE=3 SV=1	Sodium adduct
181	W7TR43|W7TR43_9STRA	319.901	27.32	10	10	17	45170.8	Photosystem II stability/assembly factor OS=Nannochloropsis gaditana OX=72520 GN=Naga_100114g2 PE=4 SV=1
147	W7TTN9|W7TTN9_9STRA	319.789	30.1	9	9	25	30444.4	Chlorophyll A-B binding protein OS=Nannochloropsis gaditana OX=72520 GN=Naga_100030g5 PE=4 SV=1	Oxidation (M)
92	W7TNB8|W7TNB8_9STRA	319.587	44.66	11	11	23	27095.6	20 kDa chaperonin OS=Nannochloropsis gaditana OX=72520 GN=Naga_100122g11 PE=3 SV=1	Methylation(others); Oxidation (M)
191	W7TXP8|W7TXP8_9STRA	318.756	42.72	9	9	21	24112.8	40S ribosomal protein S8 OS=Nannochloropsis gaditana OX=72520 GN=Naga_100016g46 PE=3 SV=1
175	W7U388|W7U388_9STRA	318.58	21.6	10	10	16	57685	Uncharacterized protein OS=Nannochloropsis gaditana OX=72520 GN=Naga_100003g139 PE=4 SV=1
141	W7TN59|W7TN59_9STRA	318.493	30.9	10	10	17	35449.2	Malate dehydrogenase OS=Nannochloropsis gaditana OX=72520 GN=Naga_100855g2 PE=3 SV=1	Oxidation (M)
130	W7TT47|W7TT47_9STRA	318.258	19.85	9	9	19	57531.3	Dihydrolipoamide dehydrogenase OS=Nannochloropsis gaditana OX=72520 GN=GCSL PE=3 SV=1	CarbamidometilTodos; Oxidation (M)
174	W7TU78|W7TU78_9STRA	317.985	29.05	9	9	22	45317	Phosphoribosylpyrophosphate synthetase OS=Nannochloropsis gaditana OX=72520 GN=Naga_100124g18 PE=3 SV=1	Oxidation (M)
117	K8ZAB7|K8ZAB7_NANGC	317.955	11.52	10	10	17	98053.8	fructose-bisphosphate aldolase OS=Nannochloropsis gaditana (strain CCMP526) OX=1093141 GN=NGA_0477710 PE=3 SV=1	Methylation(others); Oxidation (M)
218	W7TMH8|W7TMH8_9STRA	317.027	24.41	9	9	14	51456.7	Udp-sulfoquinovose synthase OS=Nannochloropsis gaditana OX=72520 GN=Naga_100038g9 PE=4 SV=1	CarbamidometilTodos
134	W7TK41|W7TK41_9STRA	316.978	27.46	10	10	15	48385.3	Ll-diaminopimelate aminotransferase OS=Nannochloropsis gaditana OX=72520 GN=DAPAT PE=3 SV=1	Oxidation (M)
134	K8YQI7|K8YQI7_NANGC	316.978	27.46	10	10	15	48384.3	LL-diaminopimelate aminotransferase OS=Nannochloropsis gaditana (strain CCMP526) OX=1093141 GN=NGA_0115010 PE=3 SV=1	Oxidation (M)
124	W7TUE6|W7TUE6_9STRA	316.791	23.49	9	9	22	46924.9	Delta-aminolevulinic acid dehydratase OS=Nannochloropsis gaditana OX=72520 GN=hemB PE=3 SV=1	CarbamidometilTodos; Oxidation (M)
173	W7U3A4|W7U3A4_9STRA	316.638	15.19	10	10	16	75003.2	Bifunctional purine biosynthesis OS=Nannochloropsis gaditana OX=72520 GN=Naga_100010g11 PE=3 SV=1
173	K8YRA1|K8YRA1_NANGC	316.638	15.94	10	10	16	71357.7	Phosphoribosylaminoimidazolecarboxamide formyltransferase / IMP cyclohydrolase (Fragment) OS=Nannochloropsis gaditana (strain CCMP526) OX=1093141 GN=PURH PE=3 SV=1
152	K9ZV64|K9ZV64_9STRA	316.279	64.03	9	9	29	15583	ATP synthase epsilon chain, chloroplastic OS=Nannochloropsis gaditana OX=72520 GN=atpE PE=3 SV=1	Methylation(others); Oxidation (M)
77	W7TQ32|W7TQ32_9STRA	316.091	29.63	9	9	27	23475.5	Uncharacterized protein OS=Nannochloropsis gaditana OX=72520 GN=Naga_100377g3 PE=4 SV=1	CarbamidometilTodos; Propionamide; Ser->Thr substitution
91	K9ZWZ5|K9ZWZ5_9STRA	315.608	25.28	9	9	29	39537.3	Photosystem II protein D1 OS=Nannochloropsis gaditana OX=72520 GN=psbA PE=3 SV=1	CarbamidometilTodos; Deamidation (NQ); Methylation(others); Oxidation (HW); Oxidation (M)
138	I2CR44|I2CR44_NANGC	315.005	45.18	9	9	16	21144.4	Light-harvesting protein OS=Nannochloropsis gaditana (strain CCMP526) OX=1093141 GN=NGATSA_3016900 PE=2 SV=1	Oxidation (M); Sodium adduct
171	W7TGP7|W7TGP7_9STRA	314.876	46.91	10	10	11	22011.9	60s ribosomal protein l9 OS=Nannochloropsis gaditana OX=72520 GN=Naga_100072g24 PE=3 SV=1	CarbamidometilTodos
148	W7TW67|W7TW67_9STRA	314.528	14.41	10	8	15	102588	Transitional endoplasmic reticulum atpase OS=Nannochloropsis gaditana OX=72520 GN=Naga_100187g8 PE=4 SV=1	CarbamidometilTodos
88	W7TJZ9|W7TJZ9_9STRA	314.367	35.38	10	10	25	21529.4	Extrinsic protein in photosystem ii OS=Nannochloropsis gaditana OX=72520 GN=Naga_100273g6 PE=4 SV=1	Deamidation (NQ); Oxidation (M); Sodium adduct
88	K8Z7P0|K8Z7P0_NANGC	314.367	31.08	10	10	25	24491	Extrinsic protein in photosystem II OS=Nannochloropsis gaditana (strain CCMP526) OX=1093141 GN=NGA_0210100 PE=4 SV=1	Deamidation (NQ); Oxidation (M); Sodium adduct
114	W7TNV2|W7TNV2_9STRA	313.981	45	10	8	26	21273.1	Peptidyl-prolyl cis-trans isomerase OS=Nannochloropsis gaditana OX=72520 GN=Naga_100067g11 PE=3 SV=1	CarbamidometilTodos; Oxidation (M)
95	W7TY83|W7TY83_9STRA	312.755	22.44	9	9	26	31379.6	Light-harvesting protein OS=Nannochloropsis gaditana OX=72520 GN=Naga_100005g99 PE=3 SV=1	Deamidation (NQ); Methylation(KR); Methylation(others); Sodium adduct
168	W7TN09|W7TN09_9STRA	312.337	17.04	9	9	18	54392.1	Serine hydroxymethyltransferase OS=Nannochloropsis gaditana OX=72520 GN=SHMT2 PE=3 SV=1	Oxidation (M)
168	K8YZE6|K8YZE6_NANGC	312.337	17.04	9	9	18	54392.1	Serine hydroxymethyltransferase OS=Nannochloropsis gaditana (strain CCMP526) OX=1093141 GN=GLYA PE=3 SV=1	Oxidation (M)
110	K8Z7F5|K8Z7F5_NANGC	312.304	29.77	10	10	18	43391.1	Soul heme-binding protein OS=Nannochloropsis gaditana (strain CCMP526) OX=1093141 GN=NGA_0448400 PE=3 SV=1	Oxidation (M)
110	W7TXF1|W7TXF1_9STRA	312.304	27.27	10	10	18	47877	Soul heme-binding protein OS=Nannochloropsis gaditana OX=72520 GN=Naga_100004g11 PE=3 SV=1	Oxidation (M)
113	W7TTD7|W7TTD7_9STRA	311.706	34.25	9	9	27	31402	Light-harvesting protein OS=Nannochloropsis gaditana OX=72520 GN=LHCP31 PE=3 SV=1	Acetylation (N-term); Deamidation (NQ); Methylation(others); Sodium adduct
113	K8YTS8|K8YTS8_NANGC	311.706	40.65	9	9	27	26209.9	Light-harvesting protein OS=Nannochloropsis gaditana (strain CCMP526) OX=1093141 GN=NGA_0189801 PE=3 SV=1	Acetylation (N-term); Deamidation (NQ); Methylation(others); Sodium adduct
194	W7TG05|W7TG05_9STRA	311.266	52.21	9	9	12	23386.4	Uncharacterized protein OS=Nannochloropsis gaditana OX=72520 GN=Naga_100469g3 PE=4 SV=1	Oxidation (M)
194	K8Z3L3|K8Z3L3_NANGC	311.266	46.46	9	9	12	26504.2	Uncharacterized protein OS=Nannochloropsis gaditana (strain CCMP526) OX=1093141 GN=NGA_0514700 PE=4 SV=1	Oxidation (M)
160	W7TYX5|W7TYX5_9STRA	311.223	38.43	8	8	27	29160.8	Glycine cleavage system regulatory protein OS=Nannochloropsis gaditana OX=72520 GN=Naga_100021g72 PE=4 SV=1	CarbamidometilTodos; Deamidation (NQ); Oxidation (M)
214	W7TAD6|W7TAD6_9STRA	311.015	39.3	8	8	15	22180.3	Glutathione peroxidase OS=Nannochloropsis gaditana OX=72520 GN=Naga_100027g13 PE=3 SV=1	CarbamidometilTodos; Deamidation (NQ)
209	K8Z049|K8Z049_NANGC	310.939	19.64	9	9	18	50867.9	Calreticulin (Fragment) OS=Nannochloropsis gaditana (strain CCMP526) OX=1093141 GN=CALR PE=3 SV=1	CarbamidometilTodos
209	W7TDQ4|W7TDQ4_9STRA	310.939	20.23	9	9	18	49366.2	Calreticulin OS=Nannochloropsis gaditana OX=72520 GN=Naga_100016g48 PE=3 SV=1	CarbamidometilTodos
209	I2CP49|I2CP49_NANGC	310.939	20.23	9	9	18	49366.2	Calreticulin OS=Nannochloropsis gaditana (strain CCMP526) OX=1093141 GN=NGATSA_2004500 PE=2 SV=1	CarbamidometilTodos
188	W7TLB7|W7TLB7_9STRA	310.684	15.93	9	9	14	85654.4	Pyruvate kinase OS=Nannochloropsis gaditana OX=72520 GN=Naga_100197g3 PE=3 SV=1	CarbamidometilTodos; Oxidation (M)
143	K9ZXL1|K9ZXL1_9STRA	310.067	54.41	8	8	28	15117.3	Photosystem I reaction center subunit II OS=Nannochloropsis gaditana OX=72520 GN=psaD PE=3 SV=1	CarbamidometilTodos; Deamidation (NQ); Oxidation (M)
142	W7U649|W7U649_9STRA	309.697	58.11	9	9	23	16266.7	Thioredoxin f OS=Nannochloropsis gaditana OX=72520 GN=Naga_100004g111 PE=4 SV=1	CarbamidometilTodos; Oxidation (M); Sodium adduct
142	K8ZBP9|K8ZBP9_NANGC	309.697	58.11	9	9	23	16266.7	Thioredoxin f OS=Nannochloropsis gaditana (strain CCMP526) OX=1093141 GN=NGA_0042902 PE=4 SV=1	CarbamidometilTodos; Oxidation (M); Sodium adduct
182	W7TUN8|W7TUN8_9STRA	309.548	36.22	9	9	23	20664	Rieske (2fe-2s) region protein OS=Nannochloropsis gaditana OX=72520 GN=Naga_100040g37 PE=4 SV=1	Acetylation (K); Deamidation (NQ); Sodium adduct
41	W7TEW9|W7TEW9_9STRA	309.277	33.18	8	8	49	24027.1	PS II complex 12 kDa extrinsic protein OS=Nannochloropsis gaditana OX=72520 GN=Naga_100076g3 PE=3 SV=1	CarbamidometilTodos; Deamidation (NQ); Methylation(KR); Methylation(others); Oxidation (M); more
203	W7TLT5|W7TLT5_9STRA	309.109	24.82	8	8	17	43096.4	Cysteine synthase OS=Nannochloropsis gaditana OX=72520 GN=Naga_100079g12 PE=3 SV=1	CarbamidometilTodos; Oxidation (M)
169	K8YP84|K8YP84_NANGC	308.884	50	9	9	22	19506.5	Peroxiredoxin q OS=Nannochloropsis gaditana (strain CCMP526) OX=1093141 GN=NGA_0556800 PE=4 SV=1	Oxidation (M)
169	W7TJV0|W7TJV0_9STRA	308.884	50	9	9	22	19506.5	Peroxiredoxin q OS=Nannochloropsis gaditana OX=72520 GN=Naga_100584g4 PE=4 SV=1	Oxidation (M)
162	K8Z8V6|K8Z8V6_NANGC	308.649	36.84	8	8	18	24231.9	Uncharacterized protein OS=Nannochloropsis gaditana (strain CCMP526) OX=1093141 GN=NGA_0024902 PE=4 SV=1	Oxidation (M)
116	W7U032|W7U032_9STRA	308.444	33.06	8	8	23	26854.5	Glutathione peroxidase OS=Nannochloropsis gaditana OX=72520 GN=Naga_100024g56 PE=3 SV=1	Acetylation (N-term); Deamidation (NQ); Oxidation (M); Sodium adduct
197	W7T3V1|W7T3V1_9STRA	308.265	36.26	9	9	14	28095.9	60s ribosomal protein l6 OS=Nannochloropsis gaditana OX=72520 GN=Naga_100012g62 PE=3 SV=1
197	K8YTZ6|K8YTZ6_NANGC	308.265	41.48	9	9	14	24544	Large subunit ribosomal protein L6e OS=Nannochloropsis gaditana (strain CCMP526) OX=1093141 GN=RP-L6E PE=3 SV=1
118	W7TBA7|W7TBA7_9STRA	308.012	38.42	8	8	23	22058.4	Uncharacterized protein OS=Nannochloropsis gaditana OX=72520 GN=Naga_100198g7 PE=4 SV=1	CarbamidometilTodos; Oxidation (M); Propionamide
118	K8Z5Z7|K8Z5Z7_NANGC	308.012	38.42	8	8	23	22058.4	Uncharacterized protein OS=Nannochloropsis gaditana (strain CCMP526) OX=1093141 GN=NGA_0023802 PE=4 SV=1	CarbamidometilTodos; Oxidation (M); Propionamide
186	W7TUG4|W7TUG4_9STRA	306.471	34.15	8	8	20	27221.4	Uncharacterized protein OS=Nannochloropsis gaditana OX=72520 GN=Naga_100010g45 PE=4 SV=1	Oxidation (M)
211	I2CPE2|I2CPE2_NANGC	306.239	26.01	9	9	16	40988.9	NAD(P)-binding domain-containing protein OS=Nannochloropsis gaditana (strain CCMP526) OX=1093141 GN=NGATSA_3008300 PE=2 SV=1	CarbamidometilTodos
106	W7TMK2|W7TMK2_9STRA	305.72	31.15	9	9	20	36132.9	Beta-aspartyl asparaginyl family OS=Nannochloropsis gaditana OX=72520 GN=Naga_100272g1 PE=3 SV=1	Oxidation (M)
183	W7TMD6|W7TMD6_9STRA	304.521	29.34	8	8	15	37795.1	Mitochondrial phosphate transporter OS=Nannochloropsis gaditana OX=72520 GN=Naga_100010g85 PE=3 SV=1	CarbamidometilTodos; Oxidation (M)
268	W7U3D6|W7U3D6_9STRA	304.159	21	8	8	16	48330.5	Aspartate aminotransferase OS=Nannochloropsis gaditana OX=72520 GN=AAT PE=3 SV=1	CarbamidometilTodos; Oxidation (M)
216	K9ZX47|K9ZX47_9STRA	303.824	54.47	8	8	15	14187.4	Small ribosomal subunit protein uS13c OS=Nannochloropsis gaditana OX=72520 GN=rps13 PE=3 SV=1	CarbamidometilTodos; Sodium adduct
264	K8Z0J3|K8Z0J3_NANGC	303.62	22.41	8	8	13	44937.7	N-acetyl-gamma-glutamyl-phosphate/N-acetyl-gamma-aminoadipyl-phosphate reductase OS=Nannochloropsis gaditana (strain CCMP526) OX=1093141 GN=ARGC PE=3 SV=1	CarbamidometilTodos; Oxidation (M)
264	W7TID0|W7TID0_9STRA	303.62	24.67	8	8	13	40928	N-acetyl-gamma-glutamyl-phosphate reductase OS=Nannochloropsis gaditana OX=72520 GN=NAG-PR PE=3 SV=1	CarbamidometilTodos; Oxidation (M)
225	W7TEA2|W7TEA2_9STRA	303.238	30.58	8	8	16	27864.3	40S ribosomal protein S6 OS=Nannochloropsis gaditana OX=72520 GN=Naga_100159g7 PE=3 SV=1
205	K8YVX1|K8YVX1_NANGC	303.021	25.27	8	8	23	30235	F-type H+-transporting ATPase oligomycin sensitivity conferral protein OS=Nannochloropsis gaditana (strain CCMP526) OX=1093141 GN=ATPEF1O PE=3 SV=1	Deamidation (NQ)
145	K9ZWY6|K9ZWY6_9STRA	302.905	17.7	8	8	20	51819.7	Photosystem II CP43 reaction center protein OS=Nannochloropsis gaditana OX=72520 GN=cp43 PE=3 SV=1	Deamidation (NQ); Oxidation (M); Sodium adduct
251	W7TFX4|W7TFX4_9STRA	302.593	24.03	8	8	18	39910.5	Proteasome subunit alpha OS=Nannochloropsis gaditana OX=72520 GN=Naga_100067g28 PE=3 SV=1
120	W7TXQ4|W7TXQ4_9STRA	302.203	33.95	8	8	19	23921.3	Ribosomal protein S7, conserved site OS=Nannochloropsis gaditana OX=72520 GN=Naga_100348g1 PE=3 SV=1	CarbamidometilTodos; Methylation(others); Oxidation (M)
210	W7TB98|W7TB98_9STRA	301.859	24.54	9	9	15	42861.9	Nad-dependent epimerase dehydratase OS=Nannochloropsis gaditana OX=72520 GN=38 PE=4 SV=1
210	K8YQP9|K8YQP9_NANGC	301.859	26.55	9	9	15	39439.6	Nad-dependent epimerase dehydratase OS=Nannochloropsis gaditana (strain CCMP526) OX=1093141 GN=NGA_0096400 PE=4 SV=1
164	W7U882|W7U882_9STRA	300.75	25.92	9	9	16	45253.9	Rna binding s1 domain protein OS=Nannochloropsis gaditana OX=72520 GN=Naga_100007g107 PE=4 SV=1	Oxidation (M)
196	W7TZ20|W7TZ20_9STRA	300.696	21.62	9	9	12	55734.4	3-isopropylmalate dehydratase OS=Nannochloropsis gaditana OX=72520 GN=Naga_100048g8 PE=4 SV=1	CarbamidometilTodos
100	W7TYA6|W7TYA6_9STRA	300.226	29.47	8	8	28	21042.2	Photosystem ii 11 kd protein OS=Nannochloropsis gaditana OX=72520 GN=Naga_100005g25 PE=3 SV=1	Acetylation (N-term); Deamidation (NQ); Oxidation (M)
207	I2CRE5|I2CRE5_NANGC	299.922	44.92	8	8	15	20897.1	Heme utilization protein OS=Nannochloropsis gaditana (strain CCMP526) OX=1093141 GN=NGATSA_3025300 PE=2 SV=1	Methylation(others); Oxidation (M)
240	W7TG62|W7TG62_9STRA	299.321	31.42	8	8	18	28673.8	H-or na-translocating f-v-type and a-type atpase (F-atpase) superfamily OS=Nannochloropsis gaditana OX=72520 GN=Naga_100011g39 PE=3 SV=1
184	W7TUP5|W7TUP5_9STRA	299.159	46.55	9	8	21	18065.6	Atp synthase subunit delta OS=Nannochloropsis gaditana OX=72520 GN=Naga_100038g29 PE=3 SV=1	Oxidation (M)
163	K8Z6W7|K8Z6W7_NANGC	298.943	41.08	10	10	16	26025.9	Plastid lipid-associated protein/fibrillin conserved domain-containing protein OS=Nannochloropsis gaditana (strain CCMP526) OX=1093141 GN=NGA_0463700 PE=4 SV=1
163	W7TNE2|W7TNE2_9STRA	298.943	39.29	10	10	16	27184.4	Harpin binding protein 1 OS=Nannochloropsis gaditana OX=72520 GN=Naga_100195g2 PE=4 SV=1
133	W7TA82|W7TA82_9STRA	298.941	24.19	7	7	28	36620.3	Oxidoreductase (Fragment) OS=Nannochloropsis gaditana OX=72520 GN=Naga_100942g1 PE=4 SV=1	Oxidation (M)
133	K8YRS1|K8YRS1_NANGC	298.941	18.68	7	7	28	47368.5	Oxidoreductase domain protein OS=Nannochloropsis gaditana (strain CCMP526) OX=1093141 GN=NGA_0391400 PE=4 SV=1	Oxidation (M)
227	W7TP29|W7TP29_9STRA	298.671	27.25	8	8	16	38485.1	fructose-bisphosphatase OS=Nannochloropsis gaditana OX=72520 GN=XBP3 PE=3 SV=1	CarbamidometilTodos
193	W7TPE4|W7TPE4_9STRA	298.575	31.89	8	8	15	28136.3	Uncharacterized protein OS=Nannochloropsis gaditana OX=72520 GN=Naga_100005g134 PE=4 SV=1	CarbamidometilTodos
201	W7TXQ6|W7TXQ6_9STRA	298.482	35.66	8	8	20	26154.5	peptidylprolyl isomerase OS=Nannochloropsis gaditana OX=72520 GN=Naga_100016g72 PE=4 SV=1	Oxidation (M)
231	A0A023PKX5|A0A023PKX5_9STRA	297.856	33.48	8	8	12	26179.7	Small ribosomal subunit protein uS3c OS=Nannochloropsis gaditana OX=72520 GN=rps3 PE=3 SV=1
246	W7TUK8|W7TUK8_9STRA	297.785	34.9	8	8	14	21533.6	Ribosomal protein l14 OS=Nannochloropsis gaditana OX=72520 GN=Naga_100027g34 PE=3 SV=1	CarbamidometilTodos
266	W7TCK1|W7TCK1_9STRA	297.549	34.25	7	7	23	23437.9	Chloroplast light harvesting protein isoform 4 OS=Nannochloropsis gaditana OX=72520 GN=LHCP5 PE=3 SV=1	Oxidation (HW); Oxidation (M)
179	W7T2R4|W7T2R4_9STRA	296.86	23.1	7	7	18	33679.1	Ubiquitin-like domain-containing protein OS=Nannochloropsis gaditana OX=72520 GN=Naga_100075g3 PE=4 SV=1	Oxidation (M)
190	W7UBQ6|W7UBQ6_9STRA	296.541	27.69	8	8	16	42587.9	Peroxisomal glycolate oxidase OS=Nannochloropsis gaditana OX=72520 GN=GOX PE=3 SV=1	Acetylation (Protein N-term); CarbamidometilTodos; Oxidation (M); Sodium adduct
236	K8YU82|K8YU82_NANGC	296.239	31.35	7	7	15	33958.2	Pap fibrillin family protein OS=Nannochloropsis gaditana (strain CCMP526) OX=1093141 GN=NGA_0174101 PE=4 SV=1	Oxidation (M)
212	A0A023PKE1|A0A023PKE1_9STRA	296.222	42.42	8	8	17	25198.2	Large ribosomal subunit protein uL3c OS=Nannochloropsis gaditana OX=72520 GN=rpl3 PE=3 SV=1	CarbamidometilTodos; Oxidation (M)
156	W7UCJ8|W7UCJ8_9STRA	295.564	23.72	8	8	15	37780.1	Fatty acid desaturase type 2 OS=Nannochloropsis gaditana OX=72520 GN=Naga_100013g52 PE=3 SV=1	CarbamidometilTodos; Oxidation (M)
204	W7U015|W7U015_9STRA	295.547	20.23	8	8	18	46585.6	pyruvate, phosphate dikinase OS=Nannochloropsis gaditana OX=72520 GN=Naga_100469g1 PE=3 SV=1	Oxidation (M)
154	W7TPH9|W7TPH9_9STRA	295.033	44.16	7	7	30	21265.4	Peptidyl-prolyl cis-trans isomerase OS=Nannochloropsis gaditana OX=72520 GN=Naga_100005g16 PE=3 SV=1	Oxidation (M)
213	W7TEK1|W7TEK1_9STRA	294.853	20.17	9	9	13	52130.7	UDP-glucose 6-dehydrogenase OS=Nannochloropsis gaditana OX=72520 GN=UGD PE=3 SV=1	CarbamidometilTodos
286	W7TVV4|W7TVV4_9STRA	294.519	27.07	7	7	12	34576	Guanine nucleotide binding protein OS=Nannochloropsis gaditana OX=72520 GN=Naga_100059g26 PE=3 SV=1	CarbamidometilTodos; Oxidation (M)
185	K8Z6D5|K8Z6D5_NANGC	294.403	35.96	8	8	20	21302.4	Triosephosphate isomerase (Fragment) OS=Nannochloropsis gaditana (strain CCMP526) OX=1093141 GN=NGA_0486500 PE=3 SV=1	CarbamidometilTodos; Oxidation (M); Sodium adduct
153	W7TKX6|W7TKX6_9STRA	294.113	32.2	8	8	23	21897.3	Ribosomal protein L28e OS=Nannochloropsis gaditana OX=72520 GN=Naga_101068g1 PE=3 SV=1	CarbamidometilTodos; Sodium adduct
155	K8ZAF7|K8ZAF7_NANGC	293.764	20.37	8	8	15	47072.2	protochlorophyllide reductase OS=Nannochloropsis gaditana (strain CCMP526) OX=1093141 GN=POR PE=3 SV=1	CarbamidometilTodos; Methylation(others); Oxidation (M)
155	W7UBH4|W7UBH4_9STRA	293.764	20.37	8	8	15	47010.1	protochlorophyllide reductase OS=Nannochloropsis gaditana OX=72520 GN=Naga_100258g4 PE=3 SV=1	CarbamidometilTodos; Methylation(others); Oxidation (M)
172	K8YRV9|K8YRV9_NANGC	293.545	38.31	7	7	19	22210.6	Light-harvesting protein OS=Nannochloropsis gaditana (strain CCMP526) OX=1093141 GN=NGA_0366400 PE=3 SV=1	Deamidation (NQ); Sodium adduct
172	W7TNE9|W7TNE9_9STRA	293.545	12.4	7	7	19	68207.9	DNA-directed RNA polymerase subunit OS=Nannochloropsis gaditana OX=72520 GN=LHCP33 PE=3 SV=1	Deamidation (NQ); Sodium adduct
242	K8YS66|K8YS66_NANGC	293.378	13.05	7	7	16	61842.9	Pyruvate decarboxylase OS=Nannochloropsis gaditana (strain CCMP526) OX=1093141 GN=PDC PE=3 SV=1	CarbamidometilTodos; Oxidation (M)
242	W7U6Y7|W7U6Y7_9STRA	293.378	14.15	7	7	16	56995.3	Pyruvate decarboxylase OS=Nannochloropsis gaditana OX=72520 GN=Naga_100009g44 PE=3 SV=1	CarbamidometilTodos; Oxidation (M)
189	W7U026|W7U026_9STRA	292.508	37.8	7	7	20	26954.5	Proteasome subunit alpha type OS=Nannochloropsis gaditana OX=72520 GN=Naga_100809g1 PE=3 SV=1	CarbamidometilTodos; Oxidation (M)
230	W7TYD4|W7TYD4_9STRA	292.485	11.36	8	5	11	72958.7	Manganese lipoxygenase OS=Nannochloropsis gaditana OX=72520 GN=Naga_100546g4 PE=4 SV=1	CarbamidometilTodos
232	W7T688|W7T688_9STRA	291.568	15.43	7	7	11	55105.9	Protein disulfide-isomerase OS=Nannochloropsis gaditana OX=72520 GN=Pdi3 PE=3 SV=1	Oxidation (M)
232	W7TES6|W7TES6_9STRA	291.568	20.75	7	7	11	41108.8	Protein disulfide isomerase OS=Nannochloropsis gaditana OX=72520 GN=Pdi3 PE=4 SV=1	Oxidation (M)
262	W7TD18|W7TD18_9STRA	291.332	25.94	7	7	22	28487.1	Ribulose-phosphate 3-epimerase OS=Nannochloropsis gaditana OX=72520 GN=RPE PE=3 SV=1	Oxidation (M)
222	W7TXJ0|W7TXJ0_9STRA	290.824	34.6	7	7	26	25437.2	plastoquinol--plastocyanin reductase OS=Nannochloropsis gaditana OX=72520 GN=PETC PE=3 SV=1	CarbamidometilTodos; Oxidation (M)
206	T1RI98|T1RI98_9STRA	290.809	59.66	7	7	10	13898.3	Large ribosomal subunit protein uL23c OS=Nannochloropsis gaditana OX=72520 GN=rpl23 PE=3 SV=1	Oxidation (M)
206	K9ZVD0|K9ZVD0_9STRA	290.809	59.66	7	7	10	13899.3	Large ribosomal subunit protein uL23c OS=Nannochloropsis gaditana OX=72520 GN=rpl23 PE=3 SV=1	Oxidation (M)
291	W7UB54|W7UB54_9STRA	290.049	13.06	7	7	13	67409.1	Zeta-carotene desaturase, chloroplastic/chromoplastic OS=Nannochloropsis gaditana OX=72520 GN=ZDS PE=3 SV=1	CarbamidometilTodos
274	K8YWU0|K8YWU0_NANGC	289.832	43.51	7	7	13	16931	40S ribosomal protein S12 OS=Nannochloropsis gaditana (strain CCMP526) OX=1093141 GN=RP-S12E PE=3 SV=1	CarbamidometilTodos
274	W7TC63|W7TC63_9STRA	289.832	33.67	7	7	13	22377.7	40S ribosomal protein S12 OS=Nannochloropsis gaditana OX=72520 GN=Naga_100108g19 PE=3 SV=1	CarbamidometilTodos
237	W7T4V3|W7T4V3_9STRA	289.717	44.53	7	7	18	15608.3	Ribosomal protein l32 OS=Nannochloropsis gaditana OX=72520 GN=Naga_100052g38 PE=3 SV=1	Oxidation (M)
247	W7UB75|W7UB75_9STRA	289.37	20.19	7	7	10	35322.7	Uncharacterized protein OS=Nannochloropsis gaditana OX=72520 GN=Naga_100003g11 PE=4 SV=1	Oxidation (M)
219	W7TAE2|W7TAE2_9STRA	288.688	41.1	9	9	15	26592.3	Uncharacterized protein OS=Nannochloropsis gaditana OX=72520 GN=Naga_100027g11 PE=4 SV=1
195	W7TD66|W7TD66_9STRA	288.396	29.49	7	7	17	31702.2	Peptidyl-prolyl cis-trans isomerase OS=Nannochloropsis gaditana OX=72520 GN=Naga_100020g62 PE=3 SV=1	CarbamidometilTodos; Oxidation (M)
245	W7TZ10|W7TZ10_9STRA	287.797	27.95	7	7	15	27467.8	Mpv17/PMP22 OS=Nannochloropsis gaditana OX=72520 GN=Naga_100002g3 PE=3 SV=1	Deamidation (NQ)
259	W7TYZ7|W7TYZ7_9STRA	287.784	14	7	7	11	70338.7	RNA helicase OS=Nannochloropsis gaditana OX=72520 GN=Naga_100054g8 PE=3 SV=1	CarbamidometilTodos; Oxidation (M)
208	K8Z6N7|K8Z6N7_NANGC	287.645	9.49	7	7	29	108310	Uncharacterized protein OS=Nannochloropsis gaditana (strain CCMP526) OX=1093141 GN=NGA_0462000 PE=4 SV=1	CarbamidometilTodos; Oxidation (M)
263	K8YSL1|K8YSL1_NANGC	287.431	6.6	7	7	12	137581	Aminopeptidase N OS=Nannochloropsis gaditana (strain CCMP526) OX=1093141 GN=PEPN PE=3 SV=1	Oxidation (M)
322	W7U484|W7U484_9STRA	286.665	35.61	7	7	14	24336.3	Ribosomal protein L15 OS=Nannochloropsis gaditana OX=72520 GN=Naga_100099g18 PE=3 SV=1
241	W7U408|W7U408_9STRA	286.391	9.67	8	8	14	104725	D-3-phosphoglycerate dehydrogenase OS=Nannochloropsis gaditana OX=72520 GN=PDGH PE=3 SV=1
224	I2CP56|I2CP56_NANGC	286.368	16.94	7	7	15	46105.1	Lactoylglutathione lyase (Fragment) OS=Nannochloropsis gaditana (strain CCMP526) OX=1093141 GN=NGATSA_3005600 PE=2 SV=1	CarbamidometilTodos; Oxidation (M)
151	K8ZA02|K8ZA02_NANGC	286.118	35.38	7	7	17	24045.1	Large subunit ribosomal protein L10e OS=Nannochloropsis gaditana (strain CCMP526) OX=1093141 GN=RP-L10E PE=3 SV=1	CarbamidometilTodos; Oxidation (M)
151	W7TBV8|W7TBV8_9STRA	286.118	35.38	7	7	17	24045.1	Large subunit ribosomal protein l10e OS=Nannochloropsis gaditana OX=72520 GN=Naga_100239g3 PE=3 SV=1	CarbamidometilTodos; Oxidation (M)
300	W7TB36|W7TB36_9STRA	285.906	19.58	7	7	15	46148.4	Succinate--CoA ligase [ADP-forming] subunit beta, mitochondrial OS=Nannochloropsis gaditana OX=72520 GN=Naga_100047g7 PE=3 SV=1	CarbamidometilTodos
300	W7TUJ9|W7TUJ9_9STRA	285.906	18.88	7	7	15	47885.4	Succinate--CoA ligase [ADP-forming] subunit beta, mitochondrial OS=Nannochloropsis gaditana OX=72520 GN=Naga_100047g7 PE=3 SV=1	CarbamidometilTodos
261	W7U2J3|W7U2J3_9STRA	285.803	16.54	7	7	19	43137.9	Glutamine synthetase OS=Nannochloropsis gaditana OX=72520 GN=Naga_100056g25 PE=3 SV=1	CarbamidometilTodos; Methylation(KR)
108	K9ZV47|K9ZV47_9STRA	285.424	39.13	7	7	32	20606.8	Photosystem I reaction center subunit III OS=Nannochloropsis gaditana OX=72520 GN=psaF PE=3 SV=1	CarbamidometilTodos; Deamidation (NQ); Methylation(KR); Sodium adduct
234	W7TEH2|W7TEH2_9STRA	285.407	20.09	7	7	15	46623.3	sulfate adenylyltransferase OS=Nannochloropsis gaditana OX=72520 GN=ATS PE=4 SV=1	CarbamidometilTodos; Oxidation (M)
234	K8YU22|K8YU22_NANGC	285.407	20.09	7	7	15	46623.3	sulfate adenylyltransferase OS=Nannochloropsis gaditana (strain CCMP526) OX=1093141 GN=MET3 PE=4 SV=1	CarbamidometilTodos; Oxidation (M)
254	K8YVY4|K8YVY4_NANGC	285.366	36.02	7	7	14	19495.5	Glycine-rich rna-binding protein 4 OS=Nannochloropsis gaditana (strain CCMP526) OX=1093141 GN=NGA_0504200 PE=4 SV=1	Oxidation (M)
233	W7T909|W7T909_9STRA	284.122	40.11	6	6	13	20220.7	DUF4412 domain-containing protein OS=Nannochloropsis gaditana OX=72520 GN=Naga_100198g8 PE=4 SV=1	CarbamidometilTodos; Oxidation (M)
257	K8Z8C2|K8Z8C2_NANGC	284.093	36.11	6	6	16	19664.1	Translationally controlled tumor protein OS=Nannochloropsis gaditana (strain CCMP526) OX=1093141 GN=NGA_0147902 PE=3 SV=1	CarbamidometilTodos; Oxidation (M)
257	W7T8M4|W7T8M4_9STRA	284.093	36.11	6	6	16	19664.1	Translationally controlled tumor protein OS=Nannochloropsis gaditana OX=72520 GN=Naga_100430g3 PE=3 SV=1	CarbamidometilTodos; Oxidation (M)
305	K8Z3Y6|K8Z3Y6_NANGC	283.639	33.68	6	6	21	22254.8	40S ribosomal protein S7 OS=Nannochloropsis gaditana (strain CCMP526) OX=1093141 GN=RP-S7E PE=3 SV=1	Oxidation (M)
305	W7TA90|W7TA90_9STRA	283.639	29.82	6	6	21	24849.8	40S ribosomal protein S7 OS=Nannochloropsis gaditana OX=72520 GN=Naga_100158g17 PE=3 SV=1	Oxidation (M)
226	W7UAH6|W7UAH6_9STRA	283.553	16.28	7	7	11	51995.1	Glyoxalase domain-containing protein 4 OS=Nannochloropsis gaditana OX=72520 GN=Naga_100351g2 PE=3 SV=1	CarbamidometilTodos; Oxidation (M)
226	K8Z704|K8Z704_NANGC	283.553	16.28	7	7	11	51995.1	Glyoxalase domain-containing 4-like protein OS=Nannochloropsis gaditana (strain CCMP526) OX=1093141 GN=NGA_0452300 PE=3 SV=1	CarbamidometilTodos; Oxidation (M)
255	W7U6X5|W7U6X5_9STRA	283.414	15.9	8	8	13	40958.7	GrpE nucleotide exchange factor OS=Nannochloropsis gaditana OX=72520 GN=Naga_100009g43 PE=3 SV=1
298	K9ZV84|K9ZV84_9STRA	283.276	20.05	7	6	14	44003	ATP-dependent Clp protease OS=Nannochloropsis gaditana OX=72520 GN=clpC PE=4 SV=1	CarbamidometilTodos
167	K9ZXQ2|K9ZXQ2_9STRA	282.807	74.07	6	2	24	8754.09	Photosystem I iron-sulfur center OS=Nannochloropsis gaditana OX=72520 GN=psaC PE=3 SV=1	CarbamidometilTodos; Oxidation (M); Propionamide
256	W7U9J4|W7U9J4_9STRA	282.731	19.32	8	8	13	52520.4	Dihydrolipoyl dehydrogenase OS=Nannochloropsis gaditana OX=72520 GN=GCSL PE=3 SV=1	CarbamidometilTodos
336	K8Z054|K8Z054_NANGC	282.714	36.84	6	6	10	20374.1	Proteasome subunit beta (Fragment) OS=Nannochloropsis gaditana (strain CCMP526) OX=1093141 GN=PSMB6 PE=3 SV=1
336	W7TIP5|W7TIP5_9STRA	282.714	31.82	6	6	10	23519.7	Proteasome subunit beta OS=Nannochloropsis gaditana OX=72520 GN=Naga_100472g2 PE=3 SV=1
315	S5VRZ9|S5VRZ9_9STRA	282.381	25.85	7	7	11	37215	[acyl-carrier-protein] S-malonyltransferase OS=Nannochloropsis gaditana OX=72520 GN=MCAT PE=2 SV=1	CarbamidometilTodos
198	W7T3D4|W7T3D4_9STRA	282.152	13.72	8	8	13	61800.4	beta-glucosidase OS=Nannochloropsis gaditana OX=72520 GN=Naga_100075g15 PE=4 SV=1	Oxidation (M)
296	K9ZWD7|K9ZWD7_9STRA	282.014	32.61	6	6	19	21335.7	Large ribosomal subunit protein uL5c OS=Nannochloropsis gaditana OX=72520 GN=rpl5 PE=3 SV=1	Oxidation (M)
380	W7U8N9|W7U8N9_9STRA	281.456	42.11	6	6	13	16135.4	40s ribosomal protein s14 OS=Nannochloropsis gaditana OX=72520 GN=Naga_100136g14 PE=3 SV=1	Oxidation (M)
267	W7TVZ5|W7TVZ5_9STRA	281.385	9.86	8	8	13	95303.5	Heat shock protein 70 OS=Nannochloropsis gaditana OX=72520 GN=Naga_100003g177 PE=4 SV=1
177	K8YWQ3|K8YWQ3_NANGC	281.376	46.34	7	7	18	17280.8	Peroxiredoxin 5, atypical 2-Cys peroxiredoxin OS=Nannochloropsis gaditana (strain CCMP526) OX=1093141 GN=PRDX5 PE=3 SV=1	CarbamidometilTodos; Methylation(others); Sodium adduct
177	W7TRA4|W7TRA4_9STRA	281.376	46.34	7	7	18	17280.8	Peroxiredoxin-2e-chloroplastic OS=Nannochloropsis gaditana OX=72520 GN=prx PE=3 SV=1	CarbamidometilTodos; Methylation(others); Sodium adduct
217	I2CRC5|I2CRC5_NANGC	280.578	19.71	6	2	16	36681.4	Elongation factor Ts, mitochondrial OS=Nannochloropsis gaditana (strain CCMP526) OX=1093141 GN=NGATSA_3023400 PE=2 SV=1	CarbamidometilTodos; Oxidation (M)
293	K9ZX06|K9ZX06_9STRA	280.404	31.1	7	7	9	28989.7	50S ribosomal protein L4 OS=Nannochloropsis gaditana OX=72520 GN=rpl4 PE=3 SV=1
293	T1RI69|T1RI69_9STRA	280.404	31.1	7	7	9	28975.7	Ribosomal protein L4 OS=Nannochloropsis gaditana OX=72520 GN=rpl4 PE=3 SV=1
260	K9ZXE3|K9ZXE3_9STRA	279.816	10.34	7	6	10	82730.2	Photosystem I P700 chlorophyll a apoprotein A1 OS=Nannochloropsis gaditana OX=72520 GN=psaA PE=3 SV=1	CarbamidometilTodos; Sodium adduct
385	K8Z4E8|K8Z4E8_NANGC	279.367	13.68	6	6	10	48752.7	S-adenosylmethionine mitochondrial carrier protein OS=Nannochloropsis gaditana (strain CCMP526) OX=1093141 GN=NGA_0115501 PE=3 SV=1	Oxidation (M)
271	W7TWC1|W7TWC1_9STRA	278.792	9.2	6	6	14	78446	Nadh:ubiquinone oxidoreductase complex i intermediate-associated protein 30 OS=Nannochloropsis gaditana OX=72520 GN=Naga_100116g13 PE=4 SV=1	Oxidation (M)
271	K8YU42|K8YU42_NANGC	278.792	9.87	6	6	14	72920.4	Nadh:ubiquinone oxidoreductase complex i intermediate-associated protein 30 OS=Nannochloropsis gaditana (strain CCMP526) OX=1093141 GN=NGA_0212300 PE=4 SV=1	Oxidation (M)
243	W7TVI6|W7TVI6_9STRA	278.733	70.59	7	7	14	10760.2	Apolipoprotein/apolipophorin OS=Nannochloropsis gaditana OX=72520 GN=Naga_100047g2 PE=4 SV=1	Oxidation (M); Sodium adduct
371	I2CP76|I2CP76_NANGC	278.648	14.64	6	6	8	49403.7	V-type proton ATPase subunit H OS=Nannochloropsis gaditana (strain CCMP526) OX=1093141 GN=NGATSA_3039200 PE=2 SV=1	CarbamidometilTodos; Oxidation (M)
269	W7U357|W7U357_9STRA	278.495	14.72	7	7	14	52018.3	Mitochondrial-processing peptidase alpha subunit OS=Nannochloropsis gaditana OX=72520 GN=MPP PE=4 SV=1
321	I2CQU1|I2CQU1_NANGC	278.133	32.47	6	6	20	25692.4	Ran-binding protein 1 (Fragment) OS=Nannochloropsis gaditana (strain CCMP526) OX=1093141 GN=NGATSA_3008200 PE=2 SV=1	Oxidation (M)
323	W7TKT1|W7TKT1_9STRA	277.834	25.36	6	6	14	31893.7	60s ribosomal protein l18a OS=Nannochloropsis gaditana OX=72520 GN=Naga_100034g18 PE=3 SV=1	Oxidation (M)
303	K9ZVB5|K9ZVB5_9STRA	277.786	53.79	7	7	12	16462.1	Large ribosomal subunit protein uL13c OS=Nannochloropsis gaditana OX=72520 GN=rpl13 PE=3 SV=1
356	K9ZXJ2|K9ZXJ2_9STRA	277.701	40	6	6	13	19686.8	Large ribosomal subunit protein uL6c OS=Nannochloropsis gaditana OX=72520 GN=rpl6 PE=3 SV=1	CarbamidometilTodos
285	W7TQV0|W7TQV0_9STRA	277.55	25.17	6	3	17	32285.9	Elongation factor tu OS=Nannochloropsis gaditana OX=72520 GN=Naga_100710g1 PE=4 SV=1	CarbamidometilTodos; Oxidation (M)
384	K9ZWF9|K9ZWF9_9STRA	277.506	41.54	6	6	15	13775	Large ribosomal subunit protein bL12c OS=Nannochloropsis gaditana OX=72520 GN=rpl12 PE=3 SV=1
287	W7U2G1|W7U2G1_9STRA	276.689	14.86	7	7	12	37983.8	Pentapeptide repeat protein OS=Nannochloropsis gaditana OX=72520 GN=Naga_100056g38 PE=4 SV=1	CarbamidometilTodos
308	W7TRQ0|W7TRQ0_9STRA	276.466	23.18	7	7	15	32644.2	Ribosomal protein l15 OS=Nannochloropsis gaditana OX=72520 GN=Naga_100095g3 PE=3 SV=1	CarbamidometilTodos; Oxidation (M)
302	W7TFA6|W7TFA6_9STRA	276.092	21.41	7	7	11	39648.1	Nad-dependent epimerase dehydratase OS=Nannochloropsis gaditana OX=72520 GN=Naga_100279g6 PE=4 SV=1
281	W7U259|W7U259_9STRA	275.781	32.75	7	7	14	24512.2	Nucleoside diphosphate kinase OS=Nannochloropsis gaditana OX=72520 GN=Naga_100001g189 PE=3 SV=1
105	W7TJ16|W7TJ16_9STRA	275.262	18.64	6	6	41	31638.1	Light-harvesting protein OS=Nannochloropsis gaditana OX=72520 GN=Naga_100056g15 PE=3 SV=1	Deamidation (NQ); Oxidation (M)
229	K8YUQ5|K8YUQ5_NANGC	275.176	36.13	6	6	21	21171	Uncharacterized protein OS=Nannochloropsis gaditana (strain CCMP526) OX=1093141 GN=NGA_0386800 PE=4 SV=1	Deamidation (NQ); Methylation(others)
229	W7T5M2|W7T5M2_9STRA	275.176	32.86	6	6	21	23297.7	Uncharacterized protein OS=Nannochloropsis gaditana OX=72520 GN=Naga_100933g3 PE=4 SV=1	Deamidation (NQ); Methylation(others)
248	I2CQX8|I2CQX8_NANGC	275.095	38.1	8	8	12	27572.9	rRNA 2'-O-methyltransferase fibrillarin (Fragment) OS=Nannochloropsis gaditana (strain CCMP526) OX=1093141 GN=NGATSA_3011400 PE=2 SV=1	CarbamidometilTodos
398	W7T7U7|W7T7U7_9STRA	274.911	36.73	6	6	15	21477.1	Superoxide dismutase OS=Nannochloropsis gaditana OX=72520 GN=Fe PE=3 SV=1	CarbamidometilTodos
367	W7U2S1|W7U2S1_9STRA	274.409	41.67	6	6	12	16231.9	Ribosomal protein s16 OS=Nannochloropsis gaditana OX=72520 GN=Naga_100010g88 PE=3 SV=1
295	I2CRG1|I2CRG1_NANGC	274.372	20.22	6	6	12	31650.7	Splicing factor, arginine/serine-rich 1/9 OS=Nannochloropsis gaditana (strain CCMP526) OX=1093141 GN=NGATSA_3026900 PE=2 SV=1	Oxidation (M)
310	W7U8E5|W7U8E5_9STRA	273.701	36	6	6	17	20016.7	Uncharacterized protein OS=Nannochloropsis gaditana OX=72520 GN=Naga_100007g87 PE=4 SV=1	CarbamidometilTodos
215	W7TMN7|W7TMN7_9STRA	273.123	17.06	6	6	20	48013.4	Phosphoribulokinase OS=Nannochloropsis gaditana OX=72520 GN=PRK PE=3 SV=1	CarbamidometilTodos; Oxidation (M); Propionamide
279	W7U348|W7U348_9STRA	272.921	38.3	7	7	11	21212.9	ATP synthase subunit d, mitochondrial OS=Nannochloropsis gaditana OX=72520 GN=Naga_100824g2 PE=3 SV=1
316	W7UAI7|W7UAI7_9STRA	272.522	21.97	7	7	14	23900.6	Light-harvesting protein OS=Nannochloropsis gaditana OX=72520 GN=LHC26 PE=3 SV=1
252	W7U3G1|W7U3G1_9STRA	272.27	24.6	7	7	14	27566.3	Peptide methionine sulfoxide reductase b5 OS=Nannochloropsis gaditana OX=72520 GN=Naga_100010g75 PE=3 SV=1	CarbamidometilTodos; Oxidation (M)
299	W7TVF9|W7TVF9_9STRA	271.66	48.65	6	6	16	12410.8	40S ribosomal protein S25 OS=Nannochloropsis gaditana OX=72520 GN=Naga_100047g14 PE=3 SV=1	Oxidation (M)
200	W7U6S0|W7U6S0_9STRA	271.648	17.34	7	7	16	46030	60s acidic ribosomal protein p0 OS=Nannochloropsis gaditana OX=72520 GN=Naga_100009g84 PE=3 SV=1	Oxidation (M)
290	W7U7J1|W7U7J1_9STRA	271.599	20.43	7	7	10	35732.8	Glycoside hydrolase-type carbohydrate-binding protein OS=Nannochloropsis gaditana OX=72520 GN=Naga_100002g7 PE=4 SV=1	CarbamidometilTodos
319	W7TZM5|W7TZM5_9STRA	271.361	13.81	7	7	13	65639.3	Aldehyde dehydrogenase OS=Nannochloropsis gaditana OX=72520 GN=Naga_100048g7 PE=3 SV=1	CarbamidometilTodos; Oxidation (M)
314	W7TPY3|W7TPY3_9STRA	270.887	34.64	6	6	10	17237.2	Translation protein SH3 OS=Nannochloropsis gaditana OX=72520 GN=Naga_100011g77 PE=3 SV=1	Oxidation (M); Sodium adduct
382	W7TNK1|W7TNK1_9STRA	270.445	7.63	6	5	11	100571	Cell division protein OS=Nannochloropsis gaditana OX=72520 GN=Naga_100098g5 PE=3 SV=1	CarbamidometilTodos
228	W7TBY3|W7TBY3_9STRA	270.02	30.36	7	7	9	24863.7	Uncharacterized protein (Fragment) OS=Nannochloropsis gaditana OX=72520 GN=Naga_101057g2 PE=4 SV=1	Oxidation (M)
250	T1RGX4|T1RGX4_9STRA	269.935	38.06	6	6	22	17918.7	ATP synthase CF0 B chain subunit I OS=Nannochloropsis gaditana OX=72520 GN=atpF PE=4 SV=1	Deamidation (NQ)
297	I2CP52|I2CP52_NANGC	269.68	16.12	6	6	16	31947.4	Uncharacterized protein OS=Nannochloropsis gaditana (strain CCMP526) OX=1093141 GN=NGATSA_2051900 PE=2 SV=1	CarbamidometilTodos; Oxidation (M)
249	W7U5I6|W7U5I6_9STRA	269.327	47.69	6	6	16	14848.3	40s ribosomal protein s15a OS=Nannochloropsis gaditana OX=72520 GN=Naga_100044g11 PE=3 SV=1	Deamidation (NQ); Oxidation (M)
334	W7TIL9|W7TIL9_9STRA	269.314	18.52	6	6	9	43956.8	Saccharopine dehydrogenase OS=Nannochloropsis gaditana OX=72520 GN=Naga_100097g18 PE=4 SV=1
339	A0A023PJP4|A0A023PJP4_9STRA	268.957	27.56	6	6	10	24797.8	Large ribosomal subunit protein uL1c OS=Nannochloropsis gaditana OX=72520 GN=rpl1 PE=3 SV=1
339	T1RI54|T1RI54_9STRA	268.957	27.19	6	6	10	25213.3	Large ribosomal subunit protein uL1c OS=Nannochloropsis gaditana OX=72520 GN=rpl1 PE=3 SV=1
339	K9ZV99|K9ZV99_9STRA	268.957	27.19	6	6	10	25213.3	Large ribosomal subunit protein uL1c OS=Nannochloropsis gaditana OX=72520 GN=rpl1 PE=3 SV=1
309	W7TLX6|W7TLX6_9STRA	268.891	9.5	6	6	11	91739.2	Heat shock protein 90 OS=Nannochloropsis gaditana OX=72520 GN=HSP1 PE=3 SV=1	CarbamidometilTodos; Oxidation (M)
180	W7U405|W7U405_9STRA	268.553	21.84	6	6	22	22307.8	Light-harvesting protein OS=Nannochloropsis gaditana OX=72520 GN=Lhcv3 PE=3 SV=1	Oxidation (M)
360	W7THV0|W7THV0_9STRA	267.407	44.38	6	6	11	18250.8	Cold-inducible rna-binding protein OS=Nannochloropsis gaditana OX=72520 GN=Naga_100084g12 PE=4 SV=1	Acetylation (Protein N-term); Sodium adduct
292	W7TWI6|W7TWI6_9STRA	267.167	43.24	6	6	14	16632.2	Nadh dehydrogenase OS=Nannochloropsis gaditana OX=72520 GN=Naga_100323g5 PE=3 SV=1	Oxidation (M)
292	K8Z0F8|K8Z0F8_NANGC	267.167	52.03	6	6	14	13790.8	NADH dehydrogenase (Ubiquinone) 1 alpha subcomplex 2 OS=Nannochloropsis gaditana (strain CCMP526) OX=1093141 GN=NDUFA2 PE=3 SV=1	Oxidation (M)
440	W7TLH5|W7TLH5_9STRA	267.006	37.5	5	5	15	13594.8	Ribosomal protein s20 OS=Nannochloropsis gaditana OX=72520 GN=Naga_100103g9 PE=3 SV=1
275	W7TJ93|W7TJ93_9STRA	266.857	34.21	7	7	10	21340.8	Mpv17-like protein OS=Nannochloropsis gaditana OX=72520 GN=Naga_100014g31 PE=3 SV=1
352	W7TVC7|W7TVC7_9STRA	266.638	24.46	6	6	12	31585.6	glutamate decarboxylase OS=Nannochloropsis gaditana OX=72520 GN=Naga_100805g1 PE=3 SV=1	Oxidation (M)
238	W7U626|W7U626_9STRA	266.527	13.91	6	6	9	46814.4	argininosuccinate synthase OS=Nannochloropsis gaditana OX=72520 GN=ASS PE=3 SV=1	CarbamidometilTodos; Oxidation (M)
238	K8ZAF5|K8ZAF5_NANGC	266.527	13.91	6	6	9	46814.4	argininosuccinate synthase OS=Nannochloropsis gaditana (strain CCMP526) OX=1093141 GN=ARGG PE=3 SV=1	CarbamidometilTodos; Oxidation (M)
368	W7TZB8|W7TZB8_9STRA	266.524	30.58	6	6	12	29056.1	Trimeric LpxA OS=Nannochloropsis gaditana OX=72520 GN=Naga_100199g6 PE=4 SV=1
349	K8YNL3|K8YNL3_NANGC	266.493	46.83	6	6	11	13844.6	Uncharacterized protein OS=Nannochloropsis gaditana (strain CCMP526) OX=1093141 GN=NGA_0248000 PE=4 SV=1	CarbamidometilTodos
349	W7U512|W7U512_9STRA	266.493	42.45	6	6	11	15396.6	Uncharacterized protein OS=Nannochloropsis gaditana OX=72520 GN=Naga_100094g6 PE=4 SV=1	CarbamidometilTodos
270	W7TZ92|W7TZ92_9STRA	266.382	18.09	7	7	9	45585.5	coproporphyrinogen oxidase OS=Nannochloropsis gaditana OX=72520 GN=Naga_100665g2 PE=3 SV=1	CarbamidometilTodos
270	K8YNU7|K8YNU7_NANGC	266.382	18.64	7	7	9	43868.4	coproporphyrinogen oxidase (Fragment) OS=Nannochloropsis gaditana (strain CCMP526) OX=1093141 GN=HEMF PE=3 SV=1	CarbamidometilTodos
220	W7TSW2|W7TSW2_9STRA	265.328	43.65	7	7	15	20112.5	Uncharacterized protein OS=Nannochloropsis gaditana OX=72520 GN=Naga_100003g147 PE=4 SV=1	Acetylation (N-term); Oxidation (M)
312	W7TJF8|W7TJF8_9STRA	265.207	23.71	7	7	11	31459.3	Acyl-synthetase family member mitochondrial OS=Nannochloropsis gaditana OX=72520 GN=Naga_100025g40 PE=4 SV=1
273	W7TMF0|W7TMF0_9STRA	265.124	10.28	7	7	11	66570.1	Uncharacterized protein OS=Nannochloropsis gaditana OX=72520 GN=Naga_100123g17 PE=4 SV=1
383	W7TN19|W7TN19_9STRA	264.914	8.84	6	6	12	80557.6	H(+)-exporting diphosphatase OS=Nannochloropsis gaditana OX=72520 GN=inorganic PE=3 SV=1	Oxidation (M)
265	W7TUF4|W7TUF4_9STRA	264.774	37.91	5	5	17	20449.6	60s ribosomal protein l17-2 OS=Nannochloropsis gaditana OX=72520 GN=Naga_100020g14 PE=3 SV=1	CarbamidometilTodos; Oxidation (M)
244	W7TQD1|W7TQD1_9STRA	264.436	6.77	7	7	10	120314	Pyruvate dehydrogenase E1 component subunit alpha OS=Nannochloropsis gaditana OX=72520 GN=Naga_100136g4 PE=4 SV=1	CarbamidometilTodos; Oxidation (M)
301	W7TX07|W7TX07_9STRA	264.249	19.69	6	6	11	35720	Mg-protoporphyrin ix methyl transferase OS=Nannochloropsis gaditana OX=72520 GN=PPMT PE=4 SV=1	Oxidation (M)
320	W7U415|W7U415_9STRA	263.779	49.52	6	6	12	11508.4	Thioredoxin OS=Nannochloropsis gaditana OX=72520 GN=Naga_100013g39 PE=3 SV=1	Oxidation (M)
333	W7TTV9|W7TTV9_9STRA	263.331	7.75	6	6	8	92059.3	Uncharacterized protein OS=Nannochloropsis gaditana OX=72520 GN=Naga_100040g20 PE=4 SV=1
307	W7U0H6|W7U0H6_9STRA	262.993	12.58	7	5	9	66231.1	Chaperonin OS=Nannochloropsis gaditana OX=72520 GN=Naga_100014g40 PE=3 SV=1	CarbamidometilTodos; Oxidation (M)
340	W7TGG5|W7TGG5_9STRA	262.944	10.94	6	6	8	71055.7	Long chain acyl-coa synthetase OS=Nannochloropsis gaditana OX=72520 GN=LACS PE=4 SV=1	CarbamidometilTodos
340	S5PTC7|S5PTC7_9STRA	262.944	10.94	6	6	8	71054.8	Long-chain acyl-CoA synthetase OS=Nannochloropsis gaditana OX=72520 PE=2 SV=1	CarbamidometilTodos
381	W7TL97|W7TL97_9STRA	262.424	32.26	5	5	14	23784.3	Uncharacterized protein OS=Nannochloropsis gaditana OX=72520 GN=Naga_100019g52 PE=4 SV=1	CarbamidometilTodos; Oxidation (M)
351	I2CRJ9|I2CRJ9_NANGC	262.199	34.23	5	5	9	17686.6	50s ribosomal protein l21 OS=Nannochloropsis gaditana (strain CCMP526) OX=1093141 GN=NGATSA_2035000 PE=2 SV=1	Oxidation (M)
351	K9ZXK5|K9ZXK5_9STRA	262.199	34.23	5	5	9	17686.6	Large ribosomal subunit protein bL21c OS=Nannochloropsis gaditana OX=72520 GN=rpl21 PE=3 SV=1	Oxidation (M)
351	T1RGW0|T1RGW0_9STRA	262.199	34.23	5	5	9	17658.6	Large ribosomal subunit protein bL21c OS=Nannochloropsis gaditana OX=72520 GN=rpl21 PE=3 SV=1	Oxidation (M)
317	W7U6C4|W7U6C4_9STRA	262.091	18.06	6	6	15	38851.4	Endothelial monocyte-activating polypeptide ii pro-emap ii family protein OS=Nannochloropsis gaditana OX=72520 GN=Naga_100004g19 PE=4 SV=1	Oxidation (M)
408	W7TGU1|W7TGU1_9STRA	262.064	43.57	5	5	10	14970.4	Histone family protein dna-binding protein OS=Nannochloropsis gaditana OX=72520 GN=Naga_100025g36 PE=3 SV=1	Oxidation (M)
345	W7TCB4|W7TCB4_9STRA	261.547	14.24	6	6	11	66086.1	Amine oxidase OS=Nannochloropsis gaditana OX=72520 GN=PDS PE=3 SV=1	CarbamidometilTodos
456	W7TVD2|W7TVD2_9STRA	261.498	18.36	5	5	8	28115.1	40s ribosomal protein s10 OS=Nannochloropsis gaditana OX=72520 GN=Naga_100140g4 PE=3 SV=1	Oxidation (M)
289	W7TJW5|W7TJW5_9STRA	261.18	26.87	6	6	10	30786.3	Uncharacterized protein OS=Nannochloropsis gaditana OX=72520 GN=Naga_100185g3 PE=4 SV=1	Oxidation (M)
423	W7T4L1|W7T4L1_9STRA	260.735	25.48	5	4	14	16476.1	Histone H2A OS=Nannochloropsis gaditana OX=72520 GN=Naga_100019g53 PE=3 SV=1
324	W7U2F1|W7U2F1_9STRA	260.601	27.27	6	6	16	25615.1	Ribosomal protein l19 OS=Nannochloropsis gaditana OX=72520 GN=Naga_100379g2 PE=3 SV=1	Oxidation (M)
378	W7TJF5|W7TJF5_9STRA	260.201	11.11	6	6	12	69590.4	Nucleoredoxin OS=Nannochloropsis gaditana OX=72520 GN=Naga_100010g22 PE=4 SV=1	Oxidation (M)
221	W7TSR6|W7TSR6_9STRA	259.929	42.5	7	7	17	18547.6	60s ribosomal protein l21-a OS=Nannochloropsis gaditana OX=72520 GN=Naga_100638g3 PE=3 SV=1	Oxidation (M); Sodium adduct
392	W7U0E4|W7U0E4_9STRA	259.884	20.94	6	6	8	35163.5	Proteasome activator subunit 1 OS=Nannochloropsis gaditana OX=72520 GN=Naga_100203g9 PE=3 SV=1	CarbamidometilTodos
450	W7TY60|W7TY60_9STRA	259.728	17.44	5	5	8	35515.5	Uncharacterized protein OS=Nannochloropsis gaditana OX=72520 GN=Naga_100377g5 PE=4 SV=1	CarbamidometilTodos
379	W7TXA2|W7TXA2_9STRA	259.693	23.95	5	5	8	28482	Proteasome subunit beta OS=Nannochloropsis gaditana OX=72520 GN=Naga_100186g6 PE=3 SV=1	CarbamidometilTodos; Oxidation (M)
470	W7T6H9|W7T6H9_9STRA	259.606	17.28	5	5	11	27581.5	40s ribosomal protein s15 OS=Nannochloropsis gaditana OX=72520 GN=Naga_100023g32 PE=3 SV=1
391	W7U9G4|W7U9G4_9STRA	259.46	35.06	6	2	12	17474.5	Ribosomal protein s27a OS=Nannochloropsis gaditana OX=72520 GN=Naga_100305g7 PE=3 SV=1	CarbamidometilTodos
409	K8YWL2|K8YWL2_NANGC	259.215	23.04	5	5	6	23310.8	Pentapeptide repeat protein OS=Nannochloropsis gaditana (strain CCMP526) OX=1093141 GN=NGA_0583102 PE=4 SV=1
409	W7TDA6|W7TDA6_9STRA	259.215	23.04	5	5	6	23310.8	Pentapeptide repeat protein OS=Nannochloropsis gaditana OX=72520 GN=Naga_100086g16 PE=4 SV=1
361	W7U315|W7U315_9STRA	258.724	14.31	6	6	6	53495.1	Dead-box atp-dependent rna helicase OS=Nannochloropsis gaditana OX=72520 GN=Naga_100038g3 PE=3 SV=1	CarbamidometilTodos
192	W7TTD1|W7TTD1_9STRA	258.609	29.86	5	5	21	23126.7	Nucleoside diphosphate kinase OS=Nannochloropsis gaditana OX=72520 GN=Naga_100273g9 PE=3 SV=1	CarbamidometilTodos; Cysteine oxidation to cysteic acid; Oxidation (M)
192	K8YSY3|K8YSY3_NANGC	258.609	29.86	5	5	21	23126.7	Nucleoside diphosphate kinase OS=Nannochloropsis gaditana (strain CCMP526) OX=1093141 GN=NDK PE=3 SV=1	CarbamidometilTodos; Cysteine oxidation to cysteic acid; Oxidation (M)
282	W7T524|W7T524_9STRA	258.551	15.78	6	6	15	46227.5	Uncharacterized protein OS=Nannochloropsis gaditana OX=72520 GN=Naga_100012g41 PE=4 SV=1	Oxidation (M)
288	W7TL63|W7TL63_9STRA	258.267	32.04	5	5	12	20806.9	ADP-ribosylation factor OS=Nannochloropsis gaditana OX=72520 GN=Arf1 PE=3 SV=1	Oxidation (M)
306	W7T973|W7T973_9STRA	258.238	37.8	6	6	11	18456.5	40s ribosomal protein s13 OS=Nannochloropsis gaditana OX=72520 GN=Naga_100638g4 PE=3 SV=1	CarbamidometilTodos; Oxidation (M)
370	W7U6J8|W7U6J8_9STRA	257.663	36.96	5	5	12	15534.3	40S ribosomal protein S24 OS=Nannochloropsis gaditana OX=72520 GN=Naga_100710g2 PE=3 SV=1	Oxidation (M)
417	W7U4G7|W7U4G7_9STRA	257.53	34.03	5	5	10	21321.9	Ribosomal protein L18e/L15P OS=Nannochloropsis gaditana OX=72520 GN=Naga_100015g48 PE=3 SV=1	CarbamidometilTodos
427	W7U788|W7U788_9STRA	257.292	34.97	5	5	13	16458.2	Mitochondrial trna import complex OS=Nannochloropsis gaditana OX=72520 GN=Naga_100002g111 PE=3 SV=1
284	W7TPV3|W7TPV3_9STRA	257.263	18.06	6	5	10	38976.6	Cell division protein OS=Nannochloropsis gaditana OX=72520 GN=Naga_100120g1 PE=3 SV=1	Oxidation (M)
239	I2CPF4|I2CPF4_NANGC	256.165	42.49	6	6	11	21202.7	Rnp domain-containing protein OS=Nannochloropsis gaditana (strain CCMP526) OX=1093141 GN=NGATSA_3001800 PE=2 SV=1	CarbamidometilTodos; Deamidation (NQ); Oxidation (M)
435	W7U0X5|W7U0X5_9STRA	255.44	8.82	5	5	7	79791.1	Luminal binding protein OS=Nannochloropsis gaditana OX=72520 GN=Naga_100084g10 PE=3 SV=1
471	W7TQX6|W7TQX6_9STRA	255.324	15.21	5	5	13	48765.6	Stomatin prohibitin-family membrane protease subunit OS=Nannochloropsis gaditana OX=72520 GN=Naga_100006g80 PE=3 SV=1
348	W7U0R4|W7U0R4_9STRA	255.042	31.43	6	2	13	19540.6	Ubiquitin ribosomal protein s27ae fusion protein OS=Nannochloropsis gaditana OX=72520 GN=Naga_100025g47 PE=4 SV=1
311	K8YVK2|K8YVK2_NANGC	254.978	28.24	5	5	16	18745.5	Thioredoxin-1 OS=Nannochloropsis gaditana (strain CCMP526) OX=1093141 GN=NGA_0163100 PE=4 SV=1	Deamidation (NQ); Sodium adduct
342	K8ZB38|K8ZB38_NANGC	254.93	23.76	5	5	8	21445.1	Light-harvesting protein OS=Nannochloropsis gaditana (strain CCMP526) OX=1093141 GN=NGA_0453601 PE=3 SV=1	Oxidation (M)
342	W7T6P5|W7T6P5_9STRA	254.93	17.71	5	5	8	29040.2	Light-harvesting protein OS=Nannochloropsis gaditana OX=72520 GN=LHCP34 PE=3 SV=1	Oxidation (M)
328	W7U1M1|W7U1M1_9STRA	254.747	8.47	6	6	12	85473.5	methylmalonyl-CoA mutase OS=Nannochloropsis gaditana OX=72520 GN=Naga_100001g107 PE=3 SV=1
402	W7U0L3|W7U0L3_9STRA	254.513	10.2	5	5	7	68342.7	NAD(P)-binding domain protein OS=Nannochloropsis gaditana OX=72520 GN=Naga_100136g18 PE=4 SV=1
359	W7T9Y3|W7T9Y3_9STRA	254.345	13.01	6	6	8	59548.4	Ig family protein OS=Nannochloropsis gaditana OX=72520 GN=Naga_100484g1 PE=4 SV=1
304	W7TBA1|W7TBA1_9STRA	253.825	20.06	5	5	19	32531.5	Neuraminidase (Fragment) OS=Nannochloropsis gaditana OX=72520 GN=Naga_100889g4 PE=4 SV=1	CarbamidometilTodos; Oxidation (M)
235	W7TJS6|W7TJS6_9STRA	253.568	38.36	7	7	12	16378.7	Uncharacterized protein OS=Nannochloropsis gaditana OX=72520 GN=Naga_100475g1 PE=4 SV=1	CarbamidometilTodos; Oxidation (M)
476	W7TB10|W7TB10_9STRA	253.535	20.62	5	5	7	30383.1	Putative chloroplastic-like protein OS=Nannochloropsis gaditana OX=72520 GN=Naga_100020g25 PE=4 SV=1	CarbamidometilTodos
337	K9ZWI6|K9ZWI6_9STRA	253.462	51.81	5	5	13	9395.61	Cytochrome b559 subunit alpha OS=Nannochloropsis gaditana OX=72520 GN=psbE PE=3 SV=1	Deamidation (NQ)
401	W7T617|W7T617_9STRA	253.399	14.95	5	5	9	46056.2	Methyltransferase type 11 OS=Nannochloropsis gaditana OX=72520 GN=Naga_100011g41 PE=3 SV=1	CarbamidometilTodos; Oxidation (M)
430	W7TTK6|W7TTK6_9STRA	253.098	18.84	5	5	9	30097.9	Chromatin target of PRMT1 protein C-terminal domain-containing protein OS=Nannochloropsis gaditana OX=72520 GN=Naga_100576g3 PE=4 SV=1	Oxidation (M)
443	W7TX01|W7TX01_9STRA	252.732	20.06	5	5	7	33541.8	Pyrroline-5-carboxylate reductase OS=Nannochloropsis gaditana OX=72520 GN=Naga_100033g35 PE=3 SV=1	Oxidation (M)
277	W7TSH6|W7TSH6_9STRA	252.642	48.36	6	6	13	12895.7	Tautomerase OS=Nannochloropsis gaditana OX=72520 GN=Naga_100053g19 PE=3 SV=1	Oxidation (M)
425	K8Z4U9|K8Z4U9_NANGC	251.912	7.51	5	3	10	79273	D-lactate dehydrogenase OS=Nannochloropsis gaditana (strain CCMP526) OX=1093141 GN=LDHA PE=4 SV=1
445	I2CQM6|I2CQM6_NANGC	251.823	32.45	5	5	8	15975	HTH cro/C1-type domain-containing protein OS=Nannochloropsis gaditana (strain CCMP526) OX=1093141 GN=NGATSA_3000800 PE=2 SV=1	CarbamidometilTodos
446	W7TLR9|W7TLR9_9STRA	251.576	9.55	5	5	8	61500.5	Trifunctional enzyme subunit mitochondrial OS=Nannochloropsis gaditana OX=72520 GN=Naga_100466g3 PE=3 SV=1	Oxidation (M)
396	K8YPR7|K8YPR7_NANGC	251.054	24.72	5	5	13	19402.2	Light harvesting complex protein OS=Nannochloropsis gaditana (strain CCMP526) OX=1093141 GN=NGA_0645400 PE=3 SV=1	Oxidation (M)
394	K9ZXH4|K9ZXH4_9STRA	250.86	20	6	6	12	30398.1	Large ribosomal subunit protein uL2c OS=Nannochloropsis gaditana OX=72520 GN=rpl2 PE=3 SV=1	CarbamidometilTodos
99	K9ZXM5|K9ZXM5_9STRA	250.51	33.06	5	5	36	13146.9	Cytochrome c6 OS=Nannochloropsis gaditana OX=72520 GN=petJ PE=3 SV=1	Deamidation (NQ); Oxidation (M)
358	K8Z8Z7|K8Z8Z7_NANGC	250.466	29	6	6	10	23016.5	Small subunit ribosomal protein S9e OS=Nannochloropsis gaditana (strain CCMP526) OX=1093141 GN=RP-S9E PE=3 SV=1	CarbamidometilTodos
358	W7TRI6|W7TRI6_9STRA	250.466	22.83	6	6	10	29121.6	40s ribosomal protein s9 OS=Nannochloropsis gaditana OX=72520 GN=Naga_100229g9 PE=3 SV=1	CarbamidometilTodos
372	W7TDK1|W7TDK1_9STRA	250.267	18.84	6	6	9	37303	Alcohol dehydrogenase OS=Nannochloropsis gaditana OX=72520 GN=Naga_100049g35 PE=3 SV=1	Acetylation (Protein N-term); Oxidation (M)
280	K8YYV5|K8YYV5_NANGC	249.214	10.03	7	7	8	88311	malate synthase OS=Nannochloropsis gaditana (strain CCMP526) OX=1093141 GN=NGA_0373902 PE=4 SV=1	Oxidation (M)
280	W7UCP4|W7UCP4_9STRA	249.214	10.22	7	7	8	86523.8	malate synthase OS=Nannochloropsis gaditana OX=72520 GN=Naga_100013g96 PE=4 SV=1	Oxidation (M)
272	W7U9I0|W7U9I0_9STRA	249.191	37.39	7	7	7	12873.6	Small ubiquitin-like modifier OS=Nannochloropsis gaditana OX=72520 GN=Naga_100083g7 PE=4 SV=1
395	W7T3X6|W7T3X6_9STRA	248.983	33.71	6	6	8	20562.1	60s ribosomal protein l3 OS=Nannochloropsis gaditana OX=72520 GN=Naga_100667g1 PE=3 SV=1
390	W7TM34|W7TM34_9STRA	248.701	19.08	5	5	9	31401.1	Hypersensitive-induced response protein OS=Nannochloropsis gaditana OX=72520 GN=Naga_100019g59 PE=4 SV=1	CarbamidometilTodos; Oxidation (M)
223	T1RII9|T1RII9_9STRA	248.598	20.71	8	8	8	50170.5	ATP-dependent Clp protease ATPase subunit OS=Nannochloropsis gaditana OX=72520 GN=clpC-I PE=4 SV=1	CarbamidometilTodos
223	K9ZWA7|K9ZWA7_9STRA	248.598	20.71	8	8	8	50144.5	ATP-dependent clp protease ATP binding subunit OS=Nannochloropsis gaditana OX=72520 GN=clpC PE=4 SV=1	CarbamidometilTodos
428	W7U446|W7U446_9STRA	248.219	21.88	5	5	11	31390.6	Voltage-dependent anion-selective channel protein 2 OS=Nannochloropsis gaditana OX=72520 GN=Naga_100034g25 PE=4 SV=1
429	W7TA87|W7TA87_9STRA	247.671	16.11	5	5	11	45491	Branched-chain amino acid aminotransferase OS=Nannochloropsis gaditana OX=72520 GN=BCAT1 PE=3 SV=1	CarbamidometilTodos
429	K8Z6W3|K8Z6W3_NANGC	247.671	19.42	5	5	11	37763.1	Branched-chain amino acid aminotransferase OS=Nannochloropsis gaditana (strain CCMP526) OX=1093141 GN=ILVE PE=3 SV=1	CarbamidometilTodos
473	W7TJ56|W7TJ56_9STRA	247.564	5.11	5	5	7	129254	Uncharacterized protein OS=Nannochloropsis gaditana OX=72520 GN=Naga_100198g12 PE=4 SV=1
278	K9ZWC8|K9ZWC8_9STRA	246.121	24.4	6	6	9	29071.1	Small ribosomal subunit protein uS2c OS=Nannochloropsis gaditana OX=72520 GN=rps2 PE=3 SV=1	CarbamidometilTodos; Oxidation (M)
283	W7TE62|W7TE62_9STRA	246.077	12.41	6	6	10	64445.4	GTP-binding protein OS=Nannochloropsis gaditana OX=72520 GN=RHD3a PE=4 SV=1	Oxidation (M)
454	K9ZX42|K9ZX42_9STRA	245.674	32.09	5	5	8	15886.7	Large ribosomal subunit protein bL20c OS=Nannochloropsis gaditana OX=72520 GN=rpl20 PE=3 SV=1
313	I2CP55|I2CP55_NANGC	245.529	21.18	7	7	9	41207.7	NADH dehydrogenase (Ubiquinone) 1 alpha subcomplex 9 OS=Nannochloropsis gaditana (strain CCMP526) OX=1093141 GN=NGATSA_3007600 PE=2 SV=1	CarbamidometilTodos
405	W7TM73|W7TM73_9STRA	245.41	22.55	5	5	10	25653.3	Superoxide dismutase OS=Nannochloropsis gaditana OX=72520 GN=Naga_100051g29 PE=3 SV=1	Sodium adduct
452	W7UAJ2|W7UAJ2_9STRA	245.398	10.78	5	5	7	66497.5	Small GTP-binding protein domain protein OS=Nannochloropsis gaditana OX=72520 GN=Naga_100017g36 PE=4 SV=1
453	W7U8D0|W7U8D0_9STRA	245.373	14.51	5	5	8	49481.8	Protein kinase, ATP binding site OS=Nannochloropsis gaditana OX=72520 GN=Naga_100007g50 PE=3 SV=1
480	W7TDT6|W7TDT6_9STRA	245.223	18.57	5	5	11	36306.9	Trans-2-enoyl-reductase OS=Nannochloropsis gaditana OX=72520 GN=Naga_100016g22 PE=4 SV=1
444	W7T1M1|W7T1M1_9STRA	245.192	23.08	5	5	9	25510.9	Proteasome subunit alpha type OS=Nannochloropsis gaditana OX=72520 GN=Naga_100873g2 PE=3 SV=1	CarbamidometilTodos
444	K8YS01|K8YS01_NANGC	245.192	20.61	5	5	9	28496	Proteasome subunit alpha type OS=Nannochloropsis gaditana (strain CCMP526) OX=1093141 GN=PSMA3 PE=3 SV=1	CarbamidometilTodos
419	W7TLA3|W7TLA3_9STRA	245.016	18.84	5	5	11	30285.9	Prohibitin OS=Nannochloropsis gaditana OX=72520 GN=Naga_100020g11 PE=3 SV=1
377	W7T4W9|W7T4W9_9STRA	244.879	17.78	5	5	10	37804.6	Sigma 54 modulation protein ribosomal protein s30ea OS=Nannochloropsis gaditana OX=72520 GN=rps22 PE=3 SV=1	Deamidation (NQ); Oxidation (M)
375	W7TTE5|W7TTE5_9STRA	244.829	25.35	5	5	10	24610.2	GTP-binding nuclear protein OS=Nannochloropsis gaditana OX=72520 GN=Naga_100100g13 PE=3 SV=1	CarbamidometilTodos
393	W7TRP0|W7TRP0_9STRA	244.678	14.29	6	5	9	46549.4	RNA helicase OS=Nannochloropsis gaditana OX=72520 GN=Naga_100102g18 PE=3 SV=1	CarbamidometilTodos
434	W7TWU1|W7TWU1_9STRA	244.597	13.73	5	5	9	38360.3	NAD(P)-binding domain protein OS=Nannochloropsis gaditana OX=72520 GN=Naga_100013g32 PE=4 SV=1	CarbamidometilTodos
362	W7U1L8|W7U1L8_9STRA	243.188	22.9	6	6	11	23186.3	Selenium binding protein OS=Nannochloropsis gaditana OX=72520 GN=Naga_100114g7 PE=4 SV=1	CarbamidometilTodos
403	W7TWM2|W7TWM2_9STRA	243.05	21.32	4	4	12	15129.5	Uncharacterized protein OS=Nannochloropsis gaditana OX=72520 GN=Naga_100267g3 PE=4 SV=1	Oxidation (M)
327	W7TMG4|W7TMG4_9STRA	243	16.45	5	5	10	34410	30s ribosomal protein s15 OS=Nannochloropsis gaditana OX=72520 GN=Naga_100070g2 PE=3 SV=1	Oxidation (M)
327	W7TEF2|W7TEF2_9STRA	243	16.45	5	5	10	34368	30s ribosomal protein s15 OS=Nannochloropsis gaditana OX=72520 GN=Naga_100070g2 PE=3 SV=1	Oxidation (M)
418	W7TN53|W7TN53_9STRA	242.85	17.36	4	4	14	34587.7	Membrane-associated 30 kDa protein OS=Nannochloropsis gaditana OX=72520 GN=Naga_100064g8 PE=3 SV=1	Oxidation (M)
533	K9ZV27|K9ZV27_9STRA	241.751	13.2	4	4	8	39659.5	Photosystem II D2 protein OS=Nannochloropsis gaditana OX=72520 GN=psbD PE=3 SV=1
522	W7TRL4|W7TRL4_9STRA	241.372	19.29	4	4	8	27674.3	Proteasome subunit alpha type OS=Nannochloropsis gaditana OX=72520 GN=Naga_100014g43 PE=3 SV=1
341	W7T8W4|W7T8W4_9STRA	241.147	21.6	6	6	8	34371.9	Splicing arginine serine-rich 1 9 OS=Nannochloropsis gaditana OX=72520 GN=Naga_100293g3 PE=4 SV=1	CarbamidometilTodos
364	I2CRF8|I2CRF8_NANGC	241.125	22.03	6	6	8	26100.4	20S proteasome subunit alpha 2 OS=Nannochloropsis gaditana (strain CCMP526) OX=1093141 GN=NGATSA_3026600 PE=2 SV=1
364	W7TKE3|W7TKE3_9STRA	241.125	22.03	6	6	8	26100.4	Proteasome subunit alpha type 2 OS=Nannochloropsis gaditana OX=72520 GN=Naga_100409g5 PE=3 SV=1
199	W7TK08|W7TK08_9STRA	240.93	32.5	4	4	17	13264.3	Acyl carrier protein OS=Nannochloropsis gaditana OX=72520 GN=Naga_100385g2 PE=4 SV=1	Methylation(others); Oxidation (M); Sodium adduct
437	W7TP37|W7TP37_9STRA	240.272	14.55	5	5	6	44951	Phosphoglycerate kinase OS=Nannochloropsis gaditana OX=72520 GN=Naga_100064g4 PE=3 SV=1
475	W7TXT5|W7TXT5_9STRA	240.062	19.54	4	4	10	32747.9	ATP-dependent Clp protease proteolytic subunit OS=Nannochloropsis gaditana OX=72520 GN=Naga_100005g83 PE=3 SV=1	Oxidation (M)
483	W7TPI6|W7TPI6_9STRA	240.046	35.2	4	4	12	14161.4	Ribosomal protein l22 OS=Nannochloropsis gaditana OX=72520 GN=Naga_100118g14 PE=3 SV=1	CarbamidometilTodos; Oxidation (M)
483	K8YWM1|K8YWM1_NANGC	240.046	35.2	4	4	12	14161.4	Large subunit ribosomal protein L22e OS=Nannochloropsis gaditana (strain CCMP526) OX=1093141 GN=RP-L22E PE=3 SV=1	CarbamidometilTodos; Oxidation (M)
332	W7UA94|W7UA94_9STRA	239.953	16.79	6	6	8	43862.1	Cytochrome c peroxidase OS=Nannochloropsis gaditana OX=72520 GN=Naga_100114g12 PE=3 SV=1	Oxidation (M)
463	W7U1E9|W7U1E9_9STRA	238.962	18.82	5	5	7	29714.1	Uncharacterized protein OS=Nannochloropsis gaditana OX=72520 GN=Naga_100050g39 PE=4 SV=1
404	W7TS11|W7TS11_9STRA	238.47	17.41	5	5	9	36393.8	Ribosomal protein l5 OS=Nannochloropsis gaditana OX=72520 GN=Naga_100308g2 PE=3 SV=1	CarbamidometilTodos
404	K8Z8X1|K8Z8X1_NANGC	238.47	17.41	5	5	9	36393.8	Large subunit ribosomal protein L5e OS=Nannochloropsis gaditana (strain CCMP526) OX=1093141 GN=RP-L5E PE=3 SV=1	CarbamidometilTodos
431	K8Z6J2|K8Z6J2_NANGC	238.174	37.75	4	4	9	16151	Glycine cleavage system H protein OS=Nannochloropsis gaditana (strain CCMP526) OX=1093141 GN=NGA_0420002 PE=3 SV=1	Oxidation (M)
467	I2CPL5|I2CPL5_NANGC	237.912	26.98	5	5	10	22816.9	Trigger factor ribosome-binding bacterial domain-containing protein OS=Nannochloropsis gaditana (strain CCMP526) OX=1093141 GN=NGATSA_3023900 PE=2 SV=1	CarbamidometilTodos
373	W7TVB7|W7TVB7_9STRA	237.717	21.32	5	5	16	34268.4	ATP-dependent Clp protease proteolytic subunit OS=Nannochloropsis gaditana OX=72520 GN=CLP PE=3 SV=1	CarbamidometilTodos; Oxidation (M)
373	K8Z7E0|K8Z7E0_NANGC	237.717	21.94	5	5	16	33201.1	ATP-dependent Clp protease proteolytic subunit OS=Nannochloropsis gaditana (strain CCMP526) OX=1093141 GN=NGA_0501500 PE=3 SV=1	CarbamidometilTodos; Oxidation (M)
433	W7TRD5|W7TRD5_9STRA	237.702	10.48	4	4	7	47734.3	3-oxoacyl-[acyl-carrier-protein] synthase OS=Nannochloropsis gaditana OX=72520 GN=Naga_100002g173 PE=3 SV=1	CarbamidometilTodos; Oxidation (M)
386	W7TR66|W7TR66_9STRA	237.251	9.18	5	5	11	70371.8	Fad linked oxidase domain-containing protein OS=Nannochloropsis gaditana OX=72520 GN=Naga_100102g9 PE=4 SV=1	CarbamidometilTodos; Oxidation (M)
488	W7TND8|W7TND8_9STRA	237.07	21.1	4	4	8	25974.8	Uncharacterized protein OS=Nannochloropsis gaditana OX=72520 GN=Naga_100015g58 PE=4 SV=1	CarbamidometilTodos
442	K8Z8U5|K8Z8U5_NANGC	237.048	9.4	5	3	7	66118.6	C2h2 zinc-finger protein (Fragment) OS=Nannochloropsis gaditana (strain CCMP526) OX=1093141 GN=NGA_0207920 PE=4 SV=1
442	W7U8E7|W7U8E7_9STRA	237.048	8.68	5	3	7	72153.1	Epsin-like protein OS=Nannochloropsis gaditana OX=72520 GN=Naga_100203g3 PE=4 SV=1
546	W7TG07|W7TG07_9STRA	236.642	17.42	4	4	7	28779.3	Uncharacterized protein OS=Nannochloropsis gaditana OX=72520 GN=Naga_100049g7 PE=4 SV=1
447	W7TI87|W7TI87_9STRA	236.49	6.92	5	5	8	89607.1	Signal peptide peptidase OS=Nannochloropsis gaditana OX=72520 GN=Naga_100001g124 PE=3 SV=1	CarbamidometilTodos
350	I2CQT1|I2CQT1_NANGC	236.422	12.1	6	6	10	59281	Calnexin OS=Nannochloropsis gaditana (strain CCMP526) OX=1093141 GN=NGATSA_3007000 PE=2 SV=1
355	W7U997|W7U997_9STRA	236.054	10.48	5	5	6	55906.3	Glutathione reductase OS=Nannochloropsis gaditana OX=72520 GN=GSR PE=3 SV=1	CarbamidometilTodos; Oxidation (M)
325	W7SYZ9|W7SYZ9_9STRA	235.837	28.35	4	4	12	13729	fructose-bisphosphatase OS=Nannochloropsis gaditana OX=72520 GN=FBP PE=3 SV=1	CarbamidometilTodos; Oxidation (M)
426	I2CRD0|I2CRD0_NANGC	235.424	15.74	4	4	15	33098	peptidylprolyl isomerase OS=Nannochloropsis gaditana (strain CCMP526) OX=1093141 GN=NGATSA_3024200 PE=2 SV=1	CarbamidometilTodos; Oxidation (M)
462	W7TW19|W7TW19_9STRA	235.197	7.6	5	5	8	83808.1	Exo-beta--glucanase OS=Nannochloropsis gaditana OX=72520 GN=Naga_100034g4 PE=3 SV=1	CarbamidometilTodos
505	K8YP02|K8YP02_NANGC	234.858	26.14	4	4	7	17252.5	NADH dehydrogenase (Ubiquinone) 1 alpha subcomplex 5 OS=Nannochloropsis gaditana (strain CCMP526) OX=1093141 GN=NDUFA5 PE=3 SV=1
505	W7TR18|W7TR18_9STRA	234.858	26.14	4	4	7	17252.5	ETC complex I subunit OS=Nannochloropsis gaditana OX=72520 GN=NDA PE=3 SV=1
566	W7TMY3|W7TMY3_9STRA	234.842	15.14	4	4	8	31335.4	ATP-dependent Clp protease proteolytic subunit OS=Nannochloropsis gaditana OX=72520 GN=clpP PE=3 SV=1
353	W7TKH1|W7TKH1_9STRA	234.136	21.18	6	6	7	28738.2	60S ribosomal protein L7a OS=Nannochloropsis gaditana OX=72520 GN=Naga_100156g9 PE=3 SV=1
579	W7TLE2|W7TLE2_9STRA	233.805	18.89	4	4	6	29203.6	Psbp domain-containing protein chloroplastic-like protein OS=Nannochloropsis gaditana OX=72520 GN=Naga_100204g5 PE=4 SV=1
387	W7UBY9|W7UBY9_9STRA	233.499	18.94	5	5	10	24799.1	Nadh ubiquinone OS=Nannochloropsis gaditana OX=72520 GN=NUO10 PE=3 SV=1	Deamidation (NQ); Oxidation (M)
499	T1RI95|T1RI95_9STRA	233.29	12.68	4	4	7	40955.9	Magnesium-protoporphyrin IX monomethyl ester [oxidative] cyclase OS=Nannochloropsis gaditana OX=72520 GN=ycf59 PE=3 SV=1	CarbamidometilTodos
499	K9ZWB6|K9ZWB6_9STRA	233.29	12.68	4	4	7	40969.9	Magnesium-protoporphyrin IX monomethyl ester [oxidative] cyclase OS=Nannochloropsis gaditana OX=72520 GN=ycf59 PE=3 SV=1	CarbamidometilTodos
545	W7TEK9|W7TEK9_9STRA	232.996	20.8	4	4	11	23841.4	Fucoxanthin chlorophyll a c binding protein OS=Nannochloropsis gaditana OX=72520 GN=Naga_100157g5 PE=3 SV=1
545	K8Z8N4|K8Z8N4_NANGC	232.996	22.07	4	4	11	22385.7	Light-harvesting protein OS=Nannochloropsis gaditana (strain CCMP526) OX=1093141 GN=NGA_0685300 PE=3 SV=1
569	W7TQD7|W7TQD7_9STRA	232.809	14.44	4	4	5	40744.4	peptide-methionine (S)-S-oxide reductase OS=Nannochloropsis gaditana OX=72520 GN=msr PE=3 SV=1
365	W7U0D2|W7U0D2_9STRA	232.483	32.74	4	4	21	12266.2	Nucleoside diphosphate kinase a OS=Nannochloropsis gaditana OX=72520 GN=Naga_100007g91 PE=3 SV=1	Oxidation (M)
479	W7TWK9|W7TWK9_9STRA	232.274	11.03	5	5	8	58517.7	T-complex protein 1 subunit gamma OS=Nannochloropsis gaditana OX=72520 GN=CCT3 PE=3 SV=1
455	K9ZWG5|K9ZWG5_9STRA	232.25	27.27	4	4	12	13506.8	Large ribosomal subunit protein uL14c OS=Nannochloropsis gaditana OX=72520 GN=rpl14 PE=3 SV=1	Oxidation (M)
397	W7T9E7|W7T9E7_9STRA	232.084	27.86	4	4	8	15301.8	Atp synthase gamma subunit (Fragment) OS=Nannochloropsis gaditana OX=72520 GN=AtpC PE=3 SV=1	Sodium adduct
357	W7TN77|W7TN77_9STRA	231.918	14.29	4	4	8	37420.2	Carbonate dehydratase OS=Nannochloropsis gaditana OX=72520 GN=Naga_100153g3 PE=4 SV=1	CarbamidometilTodos
496	K8Z7V3|K8Z7V3_NANGC	231.739	8.25	4	4	7	57872.9	Violaxanthin de-epoxidase OS=Nannochloropsis gaditana (strain CCMP526) OX=1093141 GN=VDE PE=4 SV=1
496	W7TC38|W7TC38_9STRA	231.739	8.01	4	4	7	59948.3	Violaxanthin de-epoxidase OS=Nannochloropsis gaditana OX=72520 GN=Naga_100041g46 PE=4 SV=1
451	W7TYC1|W7TYC1_9STRA	231.634	17.13	5	5	8	36037.1	Short-chain dehydrogenase reductase acting with nad or nadp as acceptor OS=Nannochloropsis gaditana OX=72520 GN=Naga_100005g68 PE=4 SV=1
570	W7TPR8|W7TPR8_9STRA	231.577	13.61	4	4	6	35593.2	Uncharacterized protein OS=Nannochloropsis gaditana OX=72520 GN=Naga_100583g3 PE=4 SV=1
347	W7TW63|W7TW63_9STRA	231.287	20.15	5	5	11	27877.6	Trimeric LpxA OS=Nannochloropsis gaditana OX=72520 GN=Naga_100187g5 PE=4 SV=1	Oxidation (M)
552	I2CRD5|I2CRD5_NANGC	231.012	12.41	4	3	5	43891.3	Ethylmalonic encephalopathy 1 OS=Nannochloropsis gaditana (strain CCMP526) OX=1093141 GN=NGATSA_3024600 PE=2 SV=1
468	W7TN92|W7TN92_9STRA	230.935	11.31	5	5	8	54031.6	6-phosphogluconate dehydrogenase, decarboxylating OS=Nannochloropsis gaditana OX=72520 GN=Naga_100009g12 PE=3 SV=1	CarbamidometilTodos; Oxidation (M)
330	W7T0L9|W7T0L9_9STRA	230.8	13.11	5	5	7	46979.2	RNA helicase,ATP-dependent, DEAD-box type OS=Nannochloropsis gaditana OX=72520 GN=Naga_100228g7 PE=3 SV=1	CarbamidometilTodos; Oxidation (M)
411	W7TYA0|W7TYA0_9STRA	230.781	35.82	4	4	8	14690.8	Translation elongation factor tu OS=Nannochloropsis gaditana OX=72520 GN=Naga_101021g1 PE=4 SV=1	CarbamidometilTodos; Oxidation (M)
346	W7TVG3|W7TVG3_9STRA	230.698	18.09	5	5	11	32029.8	Putative mitochondrial aspartate-glutamate transporter OS=Nannochloropsis gaditana OX=72520 GN=Naga_100099g22 PE=3 SV=1	Oxidation (M)
509	W7TET8|W7TET8_9STRA	230.472	17.62	4	4	7	29153.2	Transmembrane protein OS=Nannochloropsis gaditana OX=72520 GN=Naga_100052g8 PE=4 SV=1
424	W7TVV5|W7TVV5_9STRA	230.129	25.58	4	4	13	23033.7	Nascent polypeptide-associated complex subunit alpha OS=Nannochloropsis gaditana OX=72520 GN=Naga_101149g1 PE=4 SV=1	CarbamidometilTodos; Oxidation (M)
318	I2CRD4|I2CRD4_NANGC	229.262	25.88	5	5	11	25123.9	Large subunit ribosomal protein L10 OS=Nannochloropsis gaditana (strain CCMP526) OX=1093141 GN=NGATSA_3024500 PE=2 SV=1	Sodium adduct; Val->Ala substitution
389	W7THB6|W7THB6_9STRA	229.009	9.39	6	6	9	85118.1	Vacuolar transporter chaperone 4 OS=Nannochloropsis gaditana OX=72520 GN=Naga_100005g139 PE=4 SV=1
466	W7TJS7|W7TJS7_9STRA	228.756	9.52	5	5	8	66758.2	Fad-linked oxidoreductase OS=Nannochloropsis gaditana OX=72520 GN=Naga_100031g37 PE=4 SV=1
436	W7TLZ3|W7TLZ3_9STRA	228.675	16.28	4	4	14	28052.7	60s ribosomal protein l26 OS=Nannochloropsis gaditana OX=72520 GN=Naga_100303g2 PE=3 SV=1	Oxidation (M)
436	K8ZA47|K8ZA47_NANGC	228.675	19.63	4	4	14	23202.8	Large subunit ribosomal protein L26e OS=Nannochloropsis gaditana (strain CCMP526) OX=1093141 GN=RP-L26E PE=3 SV=1	Oxidation (M)
458	W7TAN4|W7TAN4_9STRA	228.616	10.31	4	4	9	55983	Glutamate dehydrogenase OS=Nannochloropsis gaditana OX=72520 GN=GDH1 PE=3 SV=1	Oxidation (M)
510	K8YV20|K8YV20_NANGC	228.478	36.75	4	4	7	12519	Ascorbate peroxidase OS=Nannochloropsis gaditana (strain CCMP526) OX=1093141 GN=NGA_0439600 PE=4 SV=1
510	W7U0U0|W7U0U0_9STRA	228.478	25.29	4	4	7	17962.1	Ascorbate peroxidase OS=Nannochloropsis gaditana OX=72520 GN=Naga_101335g1 PE=4 SV=1
422	W7U6U0|W7U6U0_9STRA	228.282	7.62	4	4	8	68609.3	Apoptosis inducing factor OS=Nannochloropsis gaditana OX=72520 GN=Naga_100131g7 PE=3 SV=1	Oxidation (M)
541	W7THE3|W7THE3_9STRA	228.216	9.72	4	4	4	57693.9	Winged helix-turn-helix transcription repressor OS=Nannochloropsis gaditana OX=72520 GN=Naga_100236g4 PE=4 SV=1
507	W7TCP3|W7TCP3_9STRA	227.906	12.47	4	3	10	46543.4	Eukaryotic initiation factor 4a-iii OS=Nannochloropsis gaditana OX=72520 GN=Naga_100214g8 PE=3 SV=1
492	W7TJK3|W7TJK3_9STRA	227.649	5.56	4	4	5	97472.5	Importin subunit beta-1 OS=Nannochloropsis gaditana OX=72520 GN=Naga_100038g31 PE=4 SV=1
494	K8YNS6|K8YNS6_NANGC	227.291	14.83	4	4	5	30731.8	Proteasome subunit beta OS=Nannochloropsis gaditana (strain CCMP526) OX=1093141 GN=PSMB7 PE=3 SV=1	CarbamidometilTodos
494	W7TKR2|W7TKR2_9STRA	227.291	14.83	4	4	5	30731.8	Proteasome subunit beta OS=Nannochloropsis gaditana OX=72520 GN=Naga_100063g4 PE=3 SV=1	CarbamidometilTodos
527	W7U1U7|W7U1U7_9STRA	226.753	8.06	4	4	7	66435.5	Trifunctional purine biosynthetic protein adenosine-3 OS=Nannochloropsis gaditana OX=72520 GN=Naga_100001g134 PE=3 SV=1
406	W7TQD3|W7TQD3_9STRA	226.734	30.5	5	5	6	15958.9	Large ribosomal subunit protein eL27 OS=Nannochloropsis gaditana OX=72520 GN=Naga_100126g25 PE=3 SV=1	CarbamidometilTodos
406	K8YWW8|K8YWW8_NANGC	226.734	30.5	5	5	6	15958.9	Large ribosomal subunit protein eL27 OS=Nannochloropsis gaditana (strain CCMP526) OX=1093141 GN=RP-L27E PE=3 SV=1	CarbamidometilTodos
414	W7UAZ9|W7UAZ9_9STRA	226.476	14.42	4	4	12	35125.4	Phosphomannomutase OS=Nannochloropsis gaditana OX=72520 GN=Naga_100096g21 PE=3 SV=1	Oxidation (M)
568	W7THY6|W7THY6_9STRA	226.006	21.28	4	4	6	25674.7	Sugar nucleotide epimerase OS=Nannochloropsis gaditana OX=72520 GN=Naga_100154g10 PE=4 SV=1	CarbamidometilTodos
460	W7U8H1|W7U8H1_9STRA	225.802	21.72	5	5	6	26399.5	Photosystem ii oxygen evolving complex protein OS=Nannochloropsis gaditana OX=72520 GN=Naga_100119g18 PE=4 SV=1
567	W7U120|W7U120_9STRA	224.955	8.35	4	4	8	57918.3	fumarate hydratase OS=Nannochloropsis gaditana OX=72520 GN=Naga_100031g3 PE=3 SV=1	Oxidation (M)
576	W7TGS8|W7TGS8_9STRA	224.626	12.3	4	4	9	39329.7	Uncharacterized protein OS=Nannochloropsis gaditana OX=72520 GN=Naga_100135g15 PE=4 SV=1	Oxidation (M)
465	K8YTE7|K8YTE7_NANGC	224.626	37.76	5	5	5	15820.1	Protein-tyrosine low molecular weight OS=Nannochloropsis gaditana (strain CCMP526) OX=1093141 GN=NGA_0235500 PE=4 SV=1	Oxidation (M)
465	W7TFC9|W7TFC9_9STRA	224.626	37.76	5	5	5	15820.1	Arsenate reductase OS=Nannochloropsis gaditana OX=72520 GN=Naga_100312g9 PE=4 SV=1	Oxidation (M)
495	W7TE43|W7TE43_9STRA	224.276	7.83	4	4	7	62554.5	Leucyl aminopeptidase OS=Nannochloropsis gaditana OX=72520 GN=Naga_100065g23 PE=3 SV=1
407	W7TLF2|W7TLF2_9STRA	224.082	11.58	5	5	6	55622.8	peptidylprolyl isomerase OS=Nannochloropsis gaditana OX=72520 GN=Naga_100105g2 PE=3 SV=1	Oxidation (M)
407	K8Z9T8|K8Z9T8_NANGC	224.082	11.58	5	5	6	55654.9	peptidylprolyl isomerase OS=Nannochloropsis gaditana (strain CCMP526) OX=1093141 GN=NGA_0441901 PE=3 SV=1	Oxidation (M)
556	W7T0Z4|W7T0Z4_9STRA	222.825	15.47	4	4	8	28678	Hydrolase OS=Nannochloropsis gaditana OX=72520 GN=Naga_101026g1 PE=4 SV=1
400	W7TXE6|W7TXE6_9STRA	222.689	19.52	4	4	13	22796.2	Light harvesting complex protein OS=Nannochloropsis gaditana OX=72520 GN=Lhcv3 PE=3 SV=1	Asn->Asp substitution; CarbamidometilTodos
400	K8YYI7|K8YYI7_NANGC	222.689	20.92	4	4	13	21350.6	Light harvesting complex protein OS=Nannochloropsis gaditana (strain CCMP526) OX=1093141 GN=NGA_0044802 PE=3 SV=1	Asn->Asp substitution; CarbamidometilTodos
550	W7TR88|W7TR88_9STRA	222.578	14.93	4	4	4	45523.9	aspartate-semialdehyde dehydrogenase OS=Nannochloropsis gaditana OX=72520 GN=Naga_100022g34 PE=3 SV=1
335	W7TUI4|W7TUI4_9STRA	222.245	26.02	6	6	13	27429.8	Gun4 domain protein OS=Nannochloropsis gaditana OX=72520 GN=Naga_100017g86 PE=4 SV=1
478	W7U1W1|W7U1W1_9STRA	221.966	19.11	4	4	10	25599.6	50S ribosomal protein L5, chloroplastic OS=Nannochloropsis gaditana OX=72520 GN=Naga_100017g18 PE=3 SV=1	CarbamidometilTodos; Sodium adduct
529	W7TTA1|W7TTA1_9STRA	221.848	21.49	4	4	6	25365.5	Aureochrome1-like protein OS=Nannochloropsis gaditana OX=72520 GN=AUR3 PE=4 SV=1
529	K8Z861|K8Z861_NANGC	221.848	21.49	4	4	6	25365.5	LOV domain-containing protein OS=Nannochloropsis gaditana (strain CCMP526) OX=1093141 GN=NGA_0015702 PE=4 SV=1
548	W7TUA6|W7TUA6_9STRA	220.721	9.78	4	4	6	52580.8	Cathepsin b OS=Nannochloropsis gaditana OX=72520 GN=Naga_100022g13 PE=3 SV=1	CarbamidometilTodos
524	W7TBB8|W7TBB8_9STRA	220.044	28.4	4	4	6	18108.1	Adaptor protein ClpS core domain-containing protein OS=Nannochloropsis gaditana OX=72520 GN=Naga_101003g2 PE=4 SV=1
524	K8Z017|K8Z017_NANGC	220.044	28.4	4	4	6	18108.1	Adaptor protein ClpS core domain-containing protein OS=Nannochloropsis gaditana (strain CCMP526) OX=1093141 GN=NGA_0680900 PE=4 SV=1
528	W7TTG5|W7TTG5_9STRA	219.968	11.31	4	4	7	54164.2	Poly-binding protein 3 OS=Nannochloropsis gaditana OX=72520 GN=Naga_100137g3 PE=4 SV=1
366	W7U0I2|W7U0I2_9STRA	219.673	30.12	4	4	19	17548.4	Ribosomal protein l12 OS=Nannochloropsis gaditana OX=72520 GN=Naga_100014g51 PE=3 SV=1	Methylation(KR); Methylation(others); Oxidation (M)
438	T1RGH8|T1RGH8_9STRA	219.663	5.7	5	4	7	82849.5	Photosystem I P700 chlorophyll a apoprotein A2 OS=Nannochloropsis gaditana OX=72520 GN=psaB PE=3 SV=1	CarbamidometilTodos
438	K9ZV65|K9ZV65_9STRA	219.663	5.7	5	4	7	82842.5	Photosystem I P700 chlorophyll a apoprotein A2 OS=Nannochloropsis gaditana OX=72520 GN=psaB PE=3 SV=1	CarbamidometilTodos
549	K9ZVB9|K9ZVB9_9STRA	219.574	30.88	4	4	9	14923.5	Small ribosomal subunit protein uS9c OS=Nannochloropsis gaditana OX=72520 GN=rps9 PE=3 SV=1
549	A0A023PLK7|A0A023PLK7_9STRA	219.574	30.88	4	4	9	14951.5	Small ribosomal subunit protein uS9c OS=Nannochloropsis gaditana OX=72520 GN=rps9 PE=3 SV=1
486	K8YVS0|K8YVS0_NANGC	219.455	17.44	4	4	6	38421.9	Glutathione peroxidase OS=Nannochloropsis gaditana (strain CCMP526) OX=1093141 GN=NGA_0210200 PE=3 SV=1
486	W7TC45|W7TC45_9STRA	219.455	17.44	4	4	6	38421.9	Glutathione peroxidase OS=Nannochloropsis gaditana OX=72520 GN=GPX PE=3 SV=1
326	I2CR05|I2CR05_NANGC	219.101	22.07	5	5	10	31454.6	RRM domain-containing protein (Fragment) OS=Nannochloropsis gaditana (strain CCMP526) OX=1093141 GN=NGATSA_3013400 PE=2 SV=1	CarbamidometilTodos; Oxidation (M)
326	W7TK89|W7TK89_9STRA	219.101	22.54	5	5	10	30822.9	Rna-binding protein OS=Nannochloropsis gaditana OX=72520 GN=Naga_100174g2 PE=4 SV=1	CarbamidometilTodos; Oxidation (M)
482	W7TTQ6|W7TTQ6_9STRA	218.204	15.76	4	4	6	22188.6	Wos2 protein OS=Nannochloropsis gaditana OX=72520 GN=Naga_100744g1 PE=3 SV=1	CarbamidometilTodos
482	K8YTT4|K8YTT4_NANGC	218.204	25	4	4	6	14889.7	Wos2 protein (Fragment) OS=Nannochloropsis gaditana (strain CCMP526) OX=1093141 GN=NGA_0073700 PE=3 SV=1	CarbamidometilTodos
399	W7TNM4|W7TNM4_9STRA	218.037	20.68	5	5	7	26028.2	Ribosome recycling factor OS=Nannochloropsis gaditana OX=72520 GN=Naga_100016g21 PE=3 SV=1
343	W7UC31|W7UC31_9STRA	217.957	19.8	4	4	12	21537.2	PDZ domain protein OS=Nannochloropsis gaditana OX=72520 GN=Naga_100013g8 PE=4 SV=1	Oxidation (M)
560	W7TSU9|W7TSU9_9STRA	217.886	14.91	4	4	4	43250.4	Electron transfer flavoprotein OS=Nannochloropsis gaditana OX=72520 GN=Naga_100203g10 PE=3 SV=1
413	K8Z4V1|K8Z4V1_NANGC	217.5	20.69	5	5	11	25243.8	Ubiquitin-like domain-containing protein OS=Nannochloropsis gaditana (strain CCMP526) OX=1093141 GN=NGA_0174300 PE=4 SV=1	CarbamidometilTodos; Oxidation (M)
413	W7TIZ6|W7TIZ6_9STRA	217.5	20.69	5	5	11	25243.8	Ubiquitin OS=Nannochloropsis gaditana OX=72520 GN=Naga_101431g2 PE=4 SV=1	CarbamidometilTodos; Oxidation (M)
331	W7TFK4|W7TFK4_9STRA	217.269	13.94	6	6	8	49786.1	Tubulin alpha chain OS=Nannochloropsis gaditana OX=72520 GN=Naga_100021g70 PE=3 SV=1	CarbamidometilTodos
555	W7UA02|W7UA02_9STRA	217.131	23.67	4	4	5	26125.5	Putative peroxisomal protein pox18 OS=Nannochloropsis gaditana OX=72520 GN=Naga_100017g80 PE=4 SV=1
485	I2CQZ4|I2CQZ4_NANGC	216.656	13.59	4	4	8	33503.3	inorganic diphosphatase (Fragment) OS=Nannochloropsis gaditana (strain CCMP526) OX=1093141 GN=NGATSA_3012500 PE=2 SV=1	Oxidation (M)
517	W7UCU5|W7UCU5_9STRA	216.495	13.77	4	4	4	32762.4	Poly binding protein 8 OS=Nannochloropsis gaditana OX=72520 GN=Naga_100129g1 PE=3 SV=1	Oxidation (M)
432	K9ZVA7|K9ZVA7_9STRA	215.931	29.38	5	5	6	19085.5	Small ribosomal subunit protein uS5c OS=Nannochloropsis gaditana OX=72520 GN=rps5 PE=3 SV=1
329	W7TSX1|W7TSX1_9STRA	215.404	20.15	4	4	10	29105.3	Elongation factor p OS=Nannochloropsis gaditana OX=72520 GN=Naga_100003g164 PE=3 SV=1	Oxidation (M)
410	W7TUP2|W7TUP2_9STRA	215.293	11.81	5	5	9	56196.2	Fad-dependent pyridine nucleotide-disulfide oxidoreductase OS=Nannochloropsis gaditana OX=72520 GN=Naga_100106g13 PE=4 SV=1	CarbamidometilTodos
410	K8YVU4|K8YVU4_NANGC	215.293	15.79	5	5	9	42867	Fad-dependent pyridine nucleotide-disulfide oxidoreductase OS=Nannochloropsis gaditana (strain CCMP526) OX=1093141 GN=NGA_0002702 PE=4 SV=1	CarbamidometilTodos
525	W7TAT4|W7TAT4_9STRA	214.818	11.34	4	4	5	50563.2	acetylornithine transaminase OS=Nannochloropsis gaditana OX=72520 GN=ACOAT PE=3 SV=1	CarbamidometilTodos
525	K8YRG0|K8YRG0_NANGC	214.818	11.34	4	4	5	50535.2	acetylornithine transaminase OS=Nannochloropsis gaditana (strain CCMP526) OX=1093141 GN=ARGD PE=3 SV=1	CarbamidometilTodos
512	I2CPH3|I2CPH3_NANGC	214.472	13.23	4	4	9	27846.2	Large subunit ribosomal protein L8e OS=Nannochloropsis gaditana (strain CCMP526) OX=1093141 GN=NGATSA_3041300 PE=2 SV=1
574	W7TSB3|W7TSB3_9STRA	214.275	21.9	4	4	7	23979.3	Uncharacterized protein OS=Nannochloropsis gaditana OX=72520 GN=Naga_100077g10 PE=4 SV=1
374	W7U1J5|W7U1J5_9STRA	214.06	17.12	3	2	13	31184.9	Neuraminidase (Fragment) OS=Nannochloropsis gaditana OX=72520 GN=Naga_100045g1 PE=4 SV=1	Deamidation (NQ); Sodium adduct
651	W7TWU4|W7TWU4_9STRA	213.651	11.2	3	3	4	38819.4	Uncharacterized protein OS=Nannochloropsis gaditana OX=72520 GN=Naga_100008g108 PE=4 SV=1	CarbamidometilTodos
501	W7TR71|W7TR71_9STRA	213.515	28.68	3	3	16	14669.6	Uncharacterized protein OS=Nannochloropsis gaditana OX=72520 GN=Naga_100022g46 PE=4 SV=1	Oxidation (M)
448	I2CQW1|I2CQW1_NANGC	213.353	12.69	4	4	9	43749	Letm1 RBD domain-containing protein (Fragment) OS=Nannochloropsis gaditana (strain CCMP526) OX=1093141 GN=NGA_2009600 PE=2 SV=1	Oxidation (M)
448	W7TM44|W7TM44_9STRA	213.353	12.79	4	4	9	43477.7	LETM1-like protein OS=Nannochloropsis gaditana OX=72520 GN=Naga_100046g30 PE=4 SV=1	Oxidation (M)
511	W7U9K9|W7U9K9_9STRA	213.182	30.95	4	3	11	13230.5	Histone H2A OS=Nannochloropsis gaditana OX=72520 GN=Naga_100050g34 PE=3 SV=1
511	W7TMB5|W7TMB5_9STRA	213.182	28.89	4	3	11	14082.3	Histone H2A OS=Nannochloropsis gaditana OX=72520 GN=Naga_100012g58 PE=3 SV=1
388	W7TEP4|W7TEP4_9STRA	213.18	11.73	5	5	7	53975	fructose-bisphosphatase OS=Nannochloropsis gaditana OX=72520 GN=FBP PE=3 SV=1	Methylation(others)
416	W7U3V3|W7U3V3_9STRA	213.052	15.48	3	3	11	18576.6	Uncharacterized protein OS=Nannochloropsis gaditana OX=72520 GN=Naga_100069g15 PE=4 SV=1	Methylation(others); Oxidation (M)
416	K8Z7L9|K8Z7L9_NANGC	213.052	17.57	3	3	11	16174.8	Uncharacterized protein OS=Nannochloropsis gaditana (strain CCMP526) OX=1093141 GN=NGA_0252402 PE=4 SV=1	Methylation(others); Oxidation (M)
598	W7TG61|W7TG61_9STRA	213.042	13.45	3	3	6	28516	Short chain dehydrogenase OS=Nannochloropsis gaditana OX=72520 GN=Naga_100016g70 PE=4 SV=1
461	W7TAZ7|W7TAZ7_9STRA	212.829	15.7	5	5	7	37931.1	Urease accessory protein ureg OS=Nannochloropsis gaditana OX=72520 GN=Naga_100020g64 PE=3 SV=1	Oxidation (M)
461	W7TUE3|W7TUE3_9STRA	212.829	16.82	5	5	7	35448.6	Urease accessory protein ureg OS=Nannochloropsis gaditana OX=72520 GN=Naga_100020g64 PE=3 SV=1	Oxidation (M)
516	K9ZX62|K9ZX62_9STRA	212.702	38.46	4	4	10	11847.8	Large ribosomal subunit protein uL18c OS=Nannochloropsis gaditana OX=72520 GN=rpl18 PE=3 SV=1
503	W7TNL3|W7TNL3_9STRA	212.495	14.63	3	3	12	23042.5	40S ribosomal protein S26 OS=Nannochloropsis gaditana OX=72520 GN=Naga_100059g16 PE=3 SV=1	Deamidation (NQ); Dehydration
484	W7UCI0|W7UCI0_9STRA	212.483	14.07	4	4	6	43532.5	Phosphate phosphoenolpyruvate translocator OS=Nannochloropsis gaditana OX=72520 GN=Naga_100100g11 PE=4 SV=1	Oxidation (M)
258	W7TTZ6|W7TTZ6_9STRA	212.398	28.75	3	3	16	8723.84	40S ribosomal protein S21 OS=Nannochloropsis gaditana OX=72520 GN=Naga_100050g5 PE=3 SV=1	Oxidation (M)
564	K8YTV3|K8YTV3_NANGC	212.25	5.23	4	2	5	95303	C2h2 zinc-finger protein OS=Nannochloropsis gaditana (strain CCMP526) OX=1093141 GN=NGA_0207910 PE=3 SV=1
652	K8Z8W7|K8Z8W7_NANGC	211.752	18	3	3	8	22594	glutamate decarboxylase (Fragment) OS=Nannochloropsis gaditana (strain CCMP526) OX=1093141 GN=GADB PE=3 SV=1	CarbamidometilTodos
678	W7U9K5|W7U9K5_9STRA	211.663	11.98	3	3	7	38649.4	Uncharacterized protein OS=Nannochloropsis gaditana OX=72520 GN=Naga_100928g3 PE=4 SV=1
530	K8YVJ2|K8YVJ2_NANGC	211.463	16.79	4	4	5	31002.7	Mitochondrial glycoprotein OS=Nannochloropsis gaditana (strain CCMP526) OX=1093141 GN=NGA_0430001 PE=4 SV=1
530	W7TM47|W7TM47_9STRA	211.463	16.79	4	4	5	31002.7	Mitochondrial glycoprotein OS=Nannochloropsis gaditana OX=72520 GN=Naga_100019g24 PE=4 SV=1
595	W7TI19|W7TI19_9STRA	211.459	34.34	3	3	9	10540.7	Uncharacterized protein OS=Nannochloropsis gaditana OX=72520 GN=Naga_101597g1 PE=4 SV=1	CarbamidometilTodos
504	W7TKM2|W7TKM2_9STRA	211.152	31	3	3	11	11930.8	Cytochrome b-c1 complex subunit 8 OS=Nannochloropsis gaditana OX=72520 GN=Naga_100040g29 PE=3 SV=1	Oxidation (M)
711	K9ZXN1|K9ZXN1_9STRA	210.837	34.58	3	3	3	12731.7	Conserved hypothetical plastid protein Ycf54 OS=Nannochloropsis gaditana OX=72520 GN=ycf54 PE=4 SV=1
508	W7TFG9|W7TFG9_9STRA	210.712	14.15	3	3	11	22147.6	Light harvesting complex protein OS=Nannochloropsis gaditana OX=72520 GN=LHCP29 PE=3 SV=1	Sodium adduct
623	K9ZX12|K9ZX12_9STRA	210.426	15.35	3	3	5	24155.6	Cytochrome b6 OS=Nannochloropsis gaditana OX=72520 GN=petB PE=3 SV=1
369	W7TGX2|W7TGX2_9STRA	210.203	31.45	3	3	15	17932.5	Uncharacterized protein OS=Nannochloropsis gaditana OX=72520 GN=Naga_100145g6 PE=4 SV=1	CarbamidometilTodos; Deamidation (NQ); Oxidation (M)
605	W7UB30|W7UB30_9STRA	210.198	11.93	3	3	7	18950.2	Uncharacterized protein OS=Nannochloropsis gaditana OX=72520 GN=Naga_100247g5 PE=4 SV=1
605	W7TRW2|W7TRW2_9STRA	210.198	11.23	3	3	7	20134.6	Uncharacterized protein OS=Nannochloropsis gaditana OX=72520 GN=Naga_100247g5 PE=4 SV=1
457	K8YVP7|K8YVP7_NANGC	210.052	20.3	4	4	7	22758.3	GTP-binding protein SAR1 OS=Nannochloropsis gaditana (strain CCMP526) OX=1093141 GN=SAR1 PE=3 SV=1	Oxidation (M)
457	W7TXD8|W7TXD8_9STRA	210.052	21.35	4	4	7	21783.2	Gtp-binding protein sar1 OS=Nannochloropsis gaditana OX=72520 GN=Naga_100004g84 PE=3 SV=1	Oxidation (M)
687	W7TZR7|W7TZR7_9STRA	210.032	13.78	3	3	6	34740.6	Initiation factor 3g OS=Nannochloropsis gaditana OX=72520 GN=Naga_100121g8 PE=4 SV=1
703	W7T8H9|W7T8H9_9STRA	209.12	22.89	3	3	4	17796	Histone deacetylase complex subunit sap18 OS=Nannochloropsis gaditana OX=72520 GN=Naga_100057g3 PE=3 SV=1	Oxidation (M)
703	K8YP75|K8YP75_NANGC	209.12	27.54	3	3	4	15442.4	Histone deacetylase complex subunit SAP18 OS=Nannochloropsis gaditana (strain CCMP526) OX=1093141 GN=SAP18 PE=3 SV=1	Oxidation (M)
591	W7TIS3|W7TIS3_9STRA	209.117	10.56	3	3	6	40731.8	Peroxiredoxin 1 OS=Nannochloropsis gaditana OX=72520 GN=Naga_100164g14 PE=4 SV=1	Oxidation (M)
415	W7TNG7|W7TNG7_9STRA	208.876	20.28	4	4	7	23890	50s ribosomal protein l17 OS=Nannochloropsis gaditana OX=72520 GN=Naga_100504g2 PE=3 SV=1	Oxidation (M)
702	K8YW60|K8YW60_NANGC	208.722	7.83	3	3	8	49597.6	Gtp cyclohydrolase ii OS=Nannochloropsis gaditana (strain CCMP526) OX=1093141 GN=NGA_0239010 PE=4 SV=1
617	W7TNF9|W7TNF9_9STRA	208.639	4.56	3	3	4	95019.1	Heat shock protein 90 OS=Nannochloropsis gaditana OX=72520 GN=Hsp PE=3 SV=1
441	W7U6B0|W7U6B0_9STRA	208.613	7.69	5	5	6	75652.4	Uncharacterized protein OS=Nannochloropsis gaditana OX=72520 GN=Naga_100004g37 PE=4 SV=1	Oxidation (M)
477	W7TBQ5|W7TBQ5_9STRA	208.233	18.11	5	5	8	27080.2	FAS1 domain protein OS=Nannochloropsis gaditana OX=72520 GN=Naga_100442g3 PE=4 SV=1	CarbamidometilTodos
578	W7TRM4|W7TRM4_9STRA	208.181	6.51	4	4	5	74865.2	Uncharacterized protein OS=Nannochloropsis gaditana OX=72520 GN=Naga_100133g13 PE=4 SV=1	CarbamidometilTodos
563	W7TVY6|W7TVY6_9STRA	208.024	7.1	4	4	7	61550.2	Glucose-6-phosphate isomerase OS=Nannochloropsis gaditana OX=72520 GN=Naga_100003g157 PE=3 SV=1
611	W7T4G8|W7T4G8_9STRA	207.944	8.6	3	3	8	35929.3	START-like domain protein OS=Nannochloropsis gaditana OX=72520 GN=Naga_100307g1 PE=3 SV=1
611	K8YRJ8|K8YRJ8_NANGC	207.944	11.11	3	3	8	27571.7	Cyclase dehydrase (Fragment) OS=Nannochloropsis gaditana (strain CCMP526) OX=1093141 GN=NGA_2109800 PE=3 SV=1
692	W7TC34|W7TC34_9STRA	207.702	13.54	3	3	5	24862.9	Poly binding cytoplasmic isoform cra_c OS=Nannochloropsis gaditana OX=72520 GN=Naga_100041g5 PE=4 SV=1
469	I2CPK1|I2CPK1_NANGC	207.46	18.39	4	4	7	31631.4	Conserved tpr domain protein (Fragment) OS=Nannochloropsis gaditana (strain CCMP526) OX=1093141 GN=NGATSA_3041900 PE=2 SV=1	Oxidation (M)
654	W7TU11|W7TU11_9STRA	207.454	36.75	3	3	4	12945.7	V-type proton ATPase subunit F OS=Nannochloropsis gaditana OX=72520 GN=Naga_100050g11 PE=3 SV=1	Oxidation (M)
542	W7TRZ4|W7TRZ4_9STRA	207.367	14.58	3	3	8	25682.5	Uncharacterized protein OS=Nannochloropsis gaditana OX=72520 GN=Naga_100347g3 PE=4 SV=1	Oxidation (M)
553	I2CQW0|I2CQW0_NANGC	207.211	10.07	4	4	7	61185.3	4a-hydroxytetrahydrobiopterin dehydratase (Fragment) OS=Nannochloropsis gaditana (strain CCMP526) OX=1093141 GN=NGATSA_3010000 PE=2 SV=1	CarbamidometilTodos
602	K8YVH7|K8YVH7_NANGC	207.175	12.77	3	3	5	29843.8	Splicing factor 3B subunit 4 OS=Nannochloropsis gaditana (strain CCMP526) OX=1093141 GN=SF3B4 PE=3 SV=1	CarbamidometilTodos
602	W7TYW4|W7TYW4_9STRA	207.175	9.92	3	3	5	38189.1	Splicing factor 3b subunit 4-like protein OS=Nannochloropsis gaditana OX=72520 GN=Naga_100021g20 PE=3 SV=1	CarbamidometilTodos
602	K8Z0I2|K8Z0I2_NANGC	207.175	11.63	3	3	5	32718.9	Splicing factor 3B subunit 4 (Fragment) OS=Nannochloropsis gaditana (strain CCMP526) OX=1093141 GN=SF3B4 PE=3 SV=1	CarbamidometilTodos
621	K8YYC2|K8YYC2_NANGC	206.95	19.52	3	3	7	22731	Rubredoxin-type fe 4 protein OS=Nannochloropsis gaditana (strain CCMP526) OX=1093141 GN=NGA_0482300 PE=4 SV=1
621	W7TUX1|W7TUX1_9STRA	206.95	19.52	3	3	7	22731	Rubredoxin domain protein OS=Nannochloropsis gaditana OX=72520 GN=Naga_100404g2 PE=4 SV=1
622	K9ZV58|K9ZV58_9STRA	206.94	24.05	3	3	5	18187.5	Small ribosomal subunit protein uS7c OS=Nannochloropsis gaditana OX=72520 GN=rps7 PE=3 SV=1
622	T1RGJ8|T1RGJ8_9STRA	206.94	24.05	3	3	5	18160.5	Small ribosomal subunit protein uS7c OS=Nannochloropsis gaditana OX=72520 GN=rps7 PE=3 SV=1
712	W7TQ25|W7TQ25_9STRA	206.475	16.74	3	3	5	24716.7	Leucyl aminopeptidase OS=Nannochloropsis gaditana OX=72520 GN=Naga_101059g1 PE=3 SV=1
421	W7T848|W7T848_9STRA	206.383	21.4	4	4	7	23572	Uncharacterized protein OS=Nannochloropsis gaditana OX=72520 GN=Naga_100808g2 PE=4 SV=1	Oxidation (M)
593	W7TBY0|W7TBY0_9STRA	206.08	33.33	3	3	9	11490.8	Pentapeptide repeat-containing protein OS=Nannochloropsis gaditana OX=72520 GN=Naga_101462g2 PE=4 SV=1
637	K8YTB8|K8YTB8_NANGC	205.836	8.35	3	3	7	47824.6	Glycosyl hydrolase OS=Nannochloropsis gaditana (strain CCMP526) OX=1093141 GN=NGA_0244600 PE=4 SV=1
464	I2CP43|I2CP43_NANGC	205.623	8.17	4	4	10	56156.6	CCT-beta OS=Nannochloropsis gaditana (strain CCMP526) OX=1093141 GN=NGATSA_3021000 PE=2 SV=1	Oxidation (M)
635	K8YXH1|K8YXH1_NANGC	205.601	17.08	3	3	6	26021.8	RNA-binding protein Musashi (Fragment) OS=Nannochloropsis gaditana (strain CCMP526) OX=1093141 GN=MSI PE=4 SV=1
635	W7T5L8|W7T5L8_9STRA	205.601	13.49	3	3	6	31912.3	Rna-binding musashi 2-like protein (Fragment) OS=Nannochloropsis gaditana OX=72520 GN=Naga_100051g1 PE=4 SV=1
412	K8YW86|K8YW86_NANGC	205.43	16.33	3	3	9	16042.7	Large subunit ribosomal protein L27Ae (Fragment) OS=Nannochloropsis gaditana (strain CCMP526) OX=1093141 GN=RP-L27AE PE=3 SV=1	Oxidation (M); Sodium adduct
412	W7TNN5|W7TNN5_9STRA	205.43	16.22	3	3	9	16173.8	Ribosomal protein L18e/L15P OS=Nannochloropsis gaditana OX=72520 GN=Naga_100125g16 PE=3 SV=1	Oxidation (M); Sodium adduct
493	I2CQ18|I2CQ18_NANGC	205.362	38.68	3	3	5	10299.8	Protein transport protein Sec61 subunit beta OS=Nannochloropsis gaditana (strain CCMP526) OX=1093141 GN=NGATSA_3027100 PE=2 SV=1	Oxidation (M)
500	W7TSK2|W7TSK2_9STRA	205.169	5.61	4	4	6	81771.8	protoporphyrinogen oxidase OS=Nannochloropsis gaditana OX=72520 GN=PPX PE=3 SV=1
500	K8YVE0|K8YVE0_NANGC	205.169	6.94	4	4	6	66444.3	Protoporphyrinogen oxidase (Fragment) OS=Nannochloropsis gaditana (strain CCMP526) OX=1093141 GN=PPX PE=3 SV=1
562	W7TK58|W7TK58_9STRA	204.971	7.22	4	4	5	59952	Uncharacterized protein OS=Nannochloropsis gaditana OX=72520 GN=Naga_100980g2 PE=4 SV=1
632	W7TLI5|W7TLI5_9STRA	204.78	6.83	3	3	7	61137	Haem-binding uptake Tiki superfamily ChaN domain-containing protein OS=Nannochloropsis gaditana OX=72520 GN=Naga_100233g2 PE=4 SV=1
474	W7TS67|W7TS67_9STRA	204.558	15.98	3	3	7	26194.3	YbaB-like DNA-binding protein OS=Nannochloropsis gaditana OX=72520 GN=Naga_100043g29 PE=4 SV=1	Oxidation (M)
531	W7THF6|W7THF6_9STRA	204.451	10.2	4	4	10	42308.7	3-isopropylmalate dehydrogenase OS=Nannochloropsis gaditana OX=72520 GN=Naga_101273g1 PE=3 SV=1
669	W7TSV2|W7TSV2_9STRA	204.448	4	3	3	4	120306	Glu leu phe val dehydrogenase OS=Nannochloropsis gaditana OX=72520 GN=Naga_100203g6 PE=3 SV=1
571	W7TYH6|W7TYH6_9STRA	204.445	5.41	4	4	8	90594.1	Peptidase m50 OS=Nannochloropsis gaditana OX=72520 GN=Naga_100009g94 PE=3 SV=1
514	W7TKJ6|W7TKJ6_9STRA	204.377	16.18	4	4	7	26855.9	PsbQ-like domain protein OS=Nannochloropsis gaditana OX=72520 GN=Naga_100069g2 PE=4 SV=1
714	W7TKK2|W7TKK2_9STRA	203.868	23.45	3	3	5	15730.5	40s ribosomal protein s23 OS=Nannochloropsis gaditana OX=72520 GN=Naga_100061g9 PE=3 SV=1
583	K8Z9S5|K8Z9S5_NANGC	203.33	32.62	3	3	8	14507.5	Glycosyl bnr protein (Fragment) OS=Nannochloropsis gaditana (strain CCMP526) OX=1093141 GN=NGA_0713800 PE=4 SV=1
699	W7TQL4|W7TQL4_9STRA	203.329	13.42	3	3	5	25390	Cytochrome b-c1 complex subunit Rieske, mitochondrial OS=Nannochloropsis gaditana OX=72520 GN=Naga_100021g47 PE=3 SV=1	Oxidation (M)
572	W7TX40|W7TX40_9STRA	203.284	30.38	4	4	5	17243.8	Thioredoxin OS=Nannochloropsis gaditana OX=72520 GN=Naga_100044g8 PE=4 SV=1
540	W7TRI0|W7TRI0_9STRA	202.854	12	4	4	10	18845.7	Light-harvesting protein OS=Nannochloropsis gaditana OX=72520 GN=Lhcv3 PE=3 SV=1
633	K8Z7K8|K8Z7K8_NANGC	202.574	21.59	3	3	5	20097.4	Small subunit ribosomal protein S11e OS=Nannochloropsis gaditana (strain CCMP526) OX=1093141 GN=RP-S11E PE=3 SV=1	CarbamidometilTodos
633	W7TM06|W7TM06_9STRA	202.574	21.59	3	3	5	20097.4	40s ribosomal protein OS=Nannochloropsis gaditana OX=72520 GN=Naga_100019g28 PE=3 SV=1	CarbamidometilTodos
694	W7U1X5|W7U1X5_9STRA	202.557	6.38	3	3	6	71579.3	Transaldolase OS=Nannochloropsis gaditana OX=72520 GN=Naga_100017g20 PE=3 SV=1	Oxidation (M)
688	W7TLR3|W7TLR3_9STRA	202.53	7.19	3	3	6	63188.7	alanine transaminase OS=Nannochloropsis gaditana OX=72520 GN=Naga_100127g11 PE=3 SV=1
472	W7TAX2|W7TAX2_9STRA	202.481	10.75	5	5	7	58847	Gamma-butyrobetaine dioxygenase OS=Nannochloropsis gaditana OX=72520 GN=Naga_100325g5 PE=3 SV=1	CarbamidometilTodos
520	W7TLC8|W7TLC8_9STRA	201.753	9.38	4	4	5	57172.9	Glutathione reductase OS=Nannochloropsis gaditana OX=72520 GN=GSR PE=3 SV=1
520	K8YUL8|K8YUL8_NANGC	201.753	9.38	4	4	5	57172.9	Glutathione reductase OS=Nannochloropsis gaditana (strain CCMP526) OX=1093141 GN=GSR PE=3 SV=1
521	W7TC04|W7TC04_9STRA	201.55	31.21	4	4	4	17020.1	Uncharacterized protein OS=Nannochloropsis gaditana OX=72520 GN=Naga_100678g4 PE=4 SV=1
650	W7U7A4|W7U7A4_9STRA	201.365	8.2	3	3	4	50956.9	Uncharacterized protein OS=Nannochloropsis gaditana OX=72520 GN=Naga_100002g166 PE=4 SV=1	CarbamidometilTodos
498	W7U8L3|W7U8L3_9STRA	201.296	15.04	3	3	8	29219.4	Proteasome subunit beta OS=Nannochloropsis gaditana OX=72520 GN=Naga_100152g1 PE=3 SV=1	Oxidation (M)
498	K8YV74|K8YV74_NANGC	201.296	16.19	3	3	8	27071.9	Proteasome subunit beta (Fragment) OS=Nannochloropsis gaditana (strain CCMP526) OX=1093141 GN=PSMB4 PE=3 SV=1	Oxidation (M)
630	W7U390|W7U390_9STRA	201.166	11.11	3	3	4	27891.8	Uncharacterized protein OS=Nannochloropsis gaditana OX=72520 GN=Naga_100394g3 PE=4 SV=1
630	K8YP90|K8YP90_NANGC	201.166	13.62	3	3	4	22643	Uncharacterized protein OS=Nannochloropsis gaditana (strain CCMP526) OX=1093141 GN=NGA_0557300 PE=4 SV=1
519	W7TB65|W7TB65_9STRA	200.904	13.58	4	4	6	36192.4	Uncharacterized protein OS=Nannochloropsis gaditana OX=72520 GN=Naga_100105g16 PE=4 SV=1
519	K8Z4V9|K8Z4V9_NANGC	200.904	13.58	4	4	6	36206.5	Uncharacterized protein OS=Nannochloropsis gaditana (strain CCMP526) OX=1093141 GN=NGA_0624300 PE=4 SV=1
700	W7U667|W7U667_9STRA	199.924	4.47	3	3	6	101155	Uncharacterized protein OS=Nannochloropsis gaditana OX=72520 GN=Naga_100036g23 PE=4 SV=1
580	W7T0Q8|W7T0Q8_9STRA	199.794	9.4	4	4	7	57082.6	Uncharacterized protein (Fragment) OS=Nannochloropsis gaditana OX=72520 GN=Naga_100406g12 PE=4 SV=1	Val->Ala substitution
710	W7TJT8|W7TJT8_9STRA	199.403	4.35	3	3	5	87611.9	Uncharacterized protein OS=Nannochloropsis gaditana OX=72520 GN=Naga_100450g3 PE=4 SV=1	CarbamidometilTodos
610	K9ZX36|K9ZX36_9STRA	198.612	21.83	3	3	7	15139.8	Large ribosomal subunit protein uL11c OS=Nannochloropsis gaditana OX=72520 GN=rpl11 PE=3 SV=1
691	W7TST7|W7TST7_9STRA	198.191	24.68	3	3	3	16286.9	Endoribonuclease l-psp OS=Nannochloropsis gaditana OX=72520 GN=Naga_100077g4 PE=4 SV=1
608	K8YX50|K8YX50_NANGC	197.791	31.58	3	3	3	12174.6	Lsm14-like N-terminal domain-containing protein (Fragment) OS=Nannochloropsis gaditana (strain CCMP526) OX=1093141 GN=NGA_0450300 PE=4 SV=1
608	W7TTD5|W7TTD5_9STRA	197.791	14.75	3	3	3	24646.9	Ribonucleoprotein LSM OS=Nannochloropsis gaditana OX=72520 GN=Naga_100042g3 PE=4 SV=1
693	W7TQF0|W7TQF0_9STRA	197.682	21.51	3	3	3	18798.5	Ferredoxin (2fe-2s) OS=Nannochloropsis gaditana OX=72520 GN=Naga_100004g160 PE=4 SV=1	CarbamidometilTodos
420	W7U6Y6|W7U6Y6_9STRA	197.559	21.6	3	3	9	17514.5	Eukaryotic translation initiation factor 5A OS=Nannochloropsis gaditana OX=72520 GN=Naga_100009g63 PE=3 SV=1	Deamidation (NQ); Sodium adduct
513	K9ZV80|K9ZV80_9STRA	196.941	33.04	4	4	5	13532.9	Small ribosomal subunit protein uS10c OS=Nannochloropsis gaditana OX=72520 GN=rps10 PE=3 SV=1
676	W7U396|W7U396_9STRA	196.827	7.59	3	3	3	49495.3	Pentatricopeptide repeat containing protein OS=Nannochloropsis gaditana OX=72520 GN=Naga_100010g104 PE=4 SV=1
573	K8ZB45|K8ZB45_NANGC	196.614	11.33	3	3	7	40275.8	signal peptidase I OS=Nannochloropsis gaditana (strain CCMP526) OX=1093141 GN=SEC11 PE=3 SV=1	Oxidation (M)
538	W7TLJ3|W7TLJ3_9STRA	196.589	11.32	4	4	7	42700	26s proteasome non-atpase regulatory subunit 13 OS=Nannochloropsis gaditana OX=72520 GN=Naga_100214g13 PE=4 SV=1
667	W7TSL6|W7TSL6_9STRA	196.26	10.8	3	3	4	23949.1	60s ribosomal protein l13a OS=Nannochloropsis gaditana OX=72520 GN=Naga_100003g126 PE=3 SV=1
642	W7TED4|W7TED4_9STRA	196.088	8.31	3	3	5	44874.2	peptidylprolyl isomerase OS=Nannochloropsis gaditana OX=72520 GN=Naga_100005g118 PE=4 SV=1
518	W7TC86|W7TC86_9STRA	195.886	6.78	4	4	6	64313.5	Protein transport protein sec61 subunit alpha OS=Nannochloropsis gaditana OX=72520 GN=Naga_100171g15 PE=3 SV=1
539	W7U0K8|W7U0K8_9STRA	195.436	6.84	4	4	6	72281.2	Far upstream element binding protein 3 OS=Nannochloropsis gaditana OX=72520 GN=Naga_100152g10 PE=4 SV=1	Oxidation (M)
539	K8Z7B6|K8Z7B6_NANGC	195.436	7.36	4	4	6	66996.2	K Homology domain-containing protein OS=Nannochloropsis gaditana (strain CCMP526) OX=1093141 GN=NGA_0401010 PE=4 SV=1	Oxidation (M)
681	K8YS52|K8YS52_NANGC	195.395	10.32	3	3	5	34457.4	ATP-dependent Clp protease proteolytic subunit OS=Nannochloropsis gaditana (strain CCMP526) OX=1093141 GN=NGA_0392700 PE=3 SV=1	CarbamidometilTodos
713	W7TH17|W7TH17_9STRA	195.107	12.04	3	3	6	29536.9	Glutathione peroxidase OS=Nannochloropsis gaditana OX=72520 GN=Naga_100005g85 PE=3 SV=1
537	W7UB10|W7UB10_9STRA	194.881	11.93	4	4	6	32083.1	Uroporphyrinogen decarboxylase OS=Nannochloropsis gaditana OX=72520 GN=uroD PE=4 SV=1
625	W7TM71|W7TM71_9STRA	193.987	20.89	3	3	5	17083.3	Ferredoxin OS=Nannochloropsis gaditana OX=72520 GN=Naga_100004g135 PE=4 SV=1
606	W7TUP3|W7TUP3_9STRA	193.801	5.03	3	3	3	80405	Choline dehydrogenase OS=Nannochloropsis gaditana OX=72520 GN=Naga_100105g4 PE=3 SV=1
606	W7TDH7|W7TDH7_9STRA	193.801	6.52	3	3	3	62701.1	Choline dehydrogenase OS=Nannochloropsis gaditana OX=72520 GN=Naga_100105g4 PE=3 SV=1
656	W7TQA6|W7TQA6_9STRA	193.03	30	3	3	5	15119	Fructokinase OS=Nannochloropsis gaditana OX=72520 GN=Naga_100529g1 PE=4 SV=1
594	W7TMR2|W7TMR2_9STRA	192.996	8.96	3	3	5	44566.3	3-oxoacid transferase 1 OS=Nannochloropsis gaditana OX=72520 GN=Naga_100584g5 PE=4 SV=1
506	W7TTR4|W7TTR4_9STRA	192.908	4.14	4	4	4	129122	P-type atpase OS=Nannochloropsis gaditana OX=72520 GN=ATP1 PE=4 SV=1
609	W7TAQ7|W7TAQ7_9STRA	192.308	19.92	3	3	4	25174	Uncharacterized protein OS=Nannochloropsis gaditana OX=72520 GN=Naga_100404g1 PE=4 SV=1
609	K8Z7H7|K8Z7H7_NANGC	192.308	22.49	3	3	4	22239.6	Rieske domain-containing protein OS=Nannochloropsis gaditana (strain CCMP526) OX=1093141 GN=NGA_0482400 PE=4 SV=1
575	W7UC18|W7UC18_9STRA	192.195	4.11	4	4	4	145158	phosphoribosylformylglycinamidine synthase OS=Nannochloropsis gaditana OX=72520 GN=Naga_100003g69 PE=3 SV=1
363	W7U2K1|W7U2K1_9STRA	192.146	10.14	5	5	6	55552.5	Zeaxanthin epoxidase OS=Nannochloropsis gaditana OX=72520 GN=Naga_100194g2 PE=4 SV=1	Oxidation (M)
600	W7TQG3|W7TQG3_9STRA	192.066	24.37	3	3	7	13138.5	Small nuclear ribonucleoprotein Sm D3 OS=Nannochloropsis gaditana OX=72520 GN=SmD3 PE=3 SV=1
628	W7TCF4|W7TCF4_9STRA	191.869	10.69	3	3	3	37119.1	4-hydroxy-tetrahydrodipicolinate synthase OS=Nannochloropsis gaditana OX=72520 GN=Naga_100082g5 PE=3 SV=1
596	W7TNU1|W7TNU1_9STRA	191.821	20.13	3	3	6	17311.9	Cyanate hydratase OS=Nannochloropsis gaditana OX=72520 GN=Naga_100490g4 PE=4 SV=1
599	K9ZVE6|K9ZVE6_9STRA	191.772	32.94	3	3	6	9838.69	Small ribosomal subunit protein uS17c OS=Nannochloropsis gaditana OX=72520 GN=rps17 PE=3 SV=1
706	K8YQM7|K8YQM7_NANGC	191.399	3.85	3	3	5	110292	Nadh:ubiquinone oxidoreductase complex i intermediate-associated protein 30 OS=Nannochloropsis gaditana (strain CCMP526) OX=1093141 GN=NGA_0130700 PE=4 SV=1
663	W7TVF0|W7TVF0_9STRA	190.347	14.29	3	3	4	25442.6	Protein disulfide-isomerase OS=Nannochloropsis gaditana OX=72520 GN=Naga_100020g27 PE=4 SV=1	Oxidation (M)
449	W7UA11|W7UA11_9STRA	190.26	26.04	4	4	9	17916.2	Nascent polypeptide-associated complex subunit beta OS=Nannochloropsis gaditana OX=72520 GN=Naga_100017g54 PE=3 SV=1	Oxidation (M)
502	W7U370|W7U370_9STRA	189.874	19.64	4	4	5	24479.4	Ef-1 guanine nucleotide exchange domain-containing OS=Nannochloropsis gaditana OX=72520 GN=Naga_100010g89 PE=3 SV=1	CarbamidometilTodos
487	W7TC17|W7TC17_9STRA	189.827	12.73	3	3	7	24649.8	Regulatory factor, effector, bacterial OS=Nannochloropsis gaditana OX=72520 GN=Naga_100427g3 PE=3 SV=1	Oxidation (M)
680	W7T700|W7T700_9STRA	189.569	24.18	3	3	7	16016.3	Uncharacterized protein OS=Nannochloropsis gaditana OX=72520 GN=Naga_100504g4 PE=4 SV=1
636	W7T2V5|W7T2V5_9STRA	189.161	4.3	3	3	5	67708.9	Proteasome subunit alpha type 5 OS=Nannochloropsis gaditana OX=72520 GN=Naga_100300g2 PE=3 SV=1
601	W7TMU6|W7TMU6_9STRA	189.033	8.59	3	2	3	42309.4	Uncharacterized protein OS=Nannochloropsis gaditana OX=72520 GN=Naga_101181g1 PE=4 SV=1
646	K8Z685|K8Z685_NANGC	188.913	10.59	3	3	7	41861.3	Beta-ketoacyl-CoA thiolase OS=Nannochloropsis gaditana (strain CCMP526) OX=1093141 GN=KCT2 PE=3 SV=1
646	W7TTB1|W7TTB1_9STRA	188.913	10.59	3	3	7	41861.3	3-ketoacyl-mitochondrial OS=Nannochloropsis gaditana OX=72520 GN=Naga_100042g8 PE=3 SV=1
620	K8YPQ7|K8YPQ7_NANGC	187.93	12.27	3	3	7	23130.9	Light-harvesting complex I chlorophyll a/b binding protein 1 OS=Nannochloropsis gaditana (strain CCMP526) OX=1093141 GN=LHCA1 PE=3 SV=1
620	W7T8I0|W7T8I0_9STRA	187.93	12.27	3	3	7	23098.8	Light-harvesting protein OS=Nannochloropsis gaditana OX=72520 GN=Naga_100641g3 PE=3 SV=1
481	W7TH45|W7TH45_9STRA	187.214	21.84	3	3	6	19095.2	Glutathione s (Fragment) OS=Nannochloropsis gaditana OX=72520 GN=Naga_101539g1 PE=4 SV=1	Deamidation (NQ); Propionamide (K, X@N-term)
612	W7TVH3|W7TVH3_9STRA	186.76	4.46	3	3	3	66635.8	aspartate--tRNA ligase OS=Nannochloropsis gaditana OX=72520 GN=Naga_100047g38 PE=3 SV=1
649	K8YY54|K8YY54_NANGC	186.445	10.36	3	3	5	41991.2	Proliferation-associated protein 2g4 OS=Nannochloropsis gaditana (strain CCMP526) OX=1093141 GN=NGA_0540020 PE=3 SV=1
649	W7TSW3|W7TSW3_9STRA	186.445	5.08	3	3	5	86252.4	Proliferation-associated protein 2g4 OS=Nannochloropsis gaditana OX=72520 GN=Naga_100119g4 PE=3 SV=1
534	A0A023PJS0|A0A023PJS0_9STRA	186.433	28.99	3	3	4	14828.4	Small ribosomal subunit protein uS11c OS=Nannochloropsis gaditana OX=72520 GN=rps11 PE=3 SV=1	Oxidation (M)
534	K9ZXL8|K9ZXL8_9STRA	186.433	31.5	3	3	4	13507.8	Small ribosomal subunit protein uS11c OS=Nannochloropsis gaditana OX=72520 GN=rps11 PE=3 SV=1	Oxidation (M)
459	W7TIB5|W7TIB5_9STRA	186.142	5.35	5	5	6	109186	Alanine--tRNA ligase OS=Nannochloropsis gaditana OX=72520 GN=ALARS PE=3 SV=1
338	W7TDH0|W7TDH0_9STRA	186.106	13.77	4	4	8	19688.4	40s ribosomal protein OS=Nannochloropsis gaditana OX=72520 GN=Naga_100012g76 PE=3 SV=1	Oxidation (M); Sodium adduct
618	W7TLG0|W7TLG0_9STRA	186.102	8.89	3	3	4	44262.2	Short-chain dehydrogenase reductase sdr OS=Nannochloropsis gaditana OX=72520 GN=Naga_100105g17 PE=3 SV=1
618	K8YSS5|K8YSS5_NANGC	186.102	11.5	3	3	4	33938.3	Short-chain dehydrogenase reductase sdr OS=Nannochloropsis gaditana (strain CCMP526) OX=1093141 GN=NGA_0624400 PE=3 SV=1
698	W7TLX4|W7TLX4_9STRA	185.827	5.37	3	3	3	67534.7	Thioredoxin reductase OS=Nannochloropsis gaditana OX=72520 GN=Naga_100147g15 PE=4 SV=1
561	K8Z4I3|K8Z4I3_NANGC	185.512	8.45	4	4	10	62971.5	T-complex protein 1 subunit alpha OS=Nannochloropsis gaditana (strain CCMP526) OX=1093141 GN=NGA_0401201 PE=3 SV=1
561	W7TMX6|W7TMX6_9STRA	185.512	7.26	4	4	10	73458.3	T-complex protein 1 subunit alpha OS=Nannochloropsis gaditana OX=72520 GN=Naga_100298g8 PE=3 SV=1
558	W7TW56|W7TW56_9STRA	185.403	12.9	4	4	8	34248.1	Uricase OS=Nannochloropsis gaditana OX=72520 GN=Naga_100026g15 PE=3 SV=1
526	W7U0D4|W7U0D4_9STRA	185.095	10.65	3	3	6	35568	Succinate--CoA ligase [ADP-forming] subunit alpha, mitochondrial OS=Nannochloropsis gaditana OX=72520 GN=Naga_100031g28 PE=3 SV=1	CarbamidometilTodos; Oxidation (M)
695	W7TVE8|W7TVE8_9STRA	184.534	10.51	3	3	6	33609.2	Eukaryotic translation initiation factor 3 subunit F OS=Nannochloropsis gaditana OX=72520 GN=EIF3f PE=3 SV=1
690	W7TPW2|W7TPW2_9STRA	184.346	8.56	3	3	5	40812.1	Uncharacterized protein OS=Nannochloropsis gaditana OX=72520 GN=Naga_100958g1 PE=4 SV=1
677	W7TNH0|W7TNH0_9STRA	182.547	3.33	3	3	5	134055	pyruvate carboxylase OS=Nannochloropsis gaditana OX=72520 GN=Naga_100002g147 PE=4 SV=1
657	W7T760|W7T760_9STRA	182.398	14.61	3	3	4	30183.2	Uncharacterized protein OS=Nannochloropsis gaditana OX=72520 GN=Naga_100118g23 PE=4 SV=1
544	W7TUX3|W7TUX3_9STRA	182.049	12.02	4	4	5	36958.3	Uncharacterized protein OS=Nannochloropsis gaditana OX=72520 GN=Naga_100393g5 PE=4 SV=1
696	W7TRX9|W7TRX9_9STRA	182.032	10.79	3	3	4	33127.3	methenyltetrahydrofolate cyclohydrolase OS=Nannochloropsis gaditana OX=72520 GN=Naga_100073g14 PE=3 SV=1	CarbamidometilTodos
661	K8YV80|K8YV80_NANGC	181.782	21.43	3	3	5	18292.6	Ef-1 guanine nucleotide exchange domain-containing OS=Nannochloropsis gaditana (strain CCMP526) OX=1093141 GN=NGA_0459100 PE=3 SV=1	CarbamidometilTodos
661	W7TC61|W7TC61_9STRA	181.782	19.05	3	3	5	20547.3	Ef-1 guanine nucleotide exchange domain-containing OS=Nannochloropsis gaditana OX=72520 GN=EEF1Bbeta PE=3 SV=1	CarbamidometilTodos
589	W7TW72|W7TW72_9STRA	180.936	14.29	3	3	5	17539.6	60s ribosomal protein l24 OS=Nannochloropsis gaditana OX=72520 GN=Naga_100026g22 PE=3 SV=1	CarbamidometilTodos
689	W7TS52|W7TS52_9STRA	180.744	12.56	3	3	4	21860.7	Proteasome subunit alpha type OS=Nannochloropsis gaditana OX=72520 GN=Naga_100851g1 PE=3 SV=1
613	W7U9T7|W7U9T7_9STRA	180.652	13.29	3	2	6	35316.2	Small gtp-binding protein OS=Nannochloropsis gaditana OX=72520 GN=Rab6 PE=4 SV=1
607	W7TLK0|W7TLK0_9STRA	179.526	15.9	3	3	5	25051.9	Oxidoreductase htatip2 OS=Nannochloropsis gaditana OX=72520 GN=Naga_100508g5 PE=4 SV=1
607	K8Z4Y3|K8Z4Y3_NANGC	179.526	15.9	3	3	5	25051.9	Oxidoreductase htatip2 OS=Nannochloropsis gaditana (strain CCMP526) OX=1093141 GN=NGA_0641100 PE=4 SV=1
523	W7TW40|W7TW40_9STRA	177.956	9.36	4	4	6	54356.5	Betaine aldehyde dehydrogenase OS=Nannochloropsis gaditana OX=72520 GN=Naga_100034g16 PE=3 SV=1	CarbamidometilTodos
660	K8YU30|K8YU30_NANGC	177.404	18.71	3	3	5	18394.5	3-hydroxyacyl-[acyl-carrier-protein] dehydratase OS=Nannochloropsis gaditana (strain CCMP526) OX=1093141 GN=HADH PE=3 SV=1
660	W7TUB8|W7TUB8_9STRA	177.404	15.84	3	3	5	21633.6	3-hydroxyacyl-[acyl-carrier-protein] dehydratase OS=Nannochloropsis gaditana OX=72520 GN=Naga_100113g7 PE=3 SV=1
584	K8Z7C4|K8Z7C4_NANGC	176.792	13.13	3	3	4	26729.7	Short chain dehydrogenase OS=Nannochloropsis gaditana (strain CCMP526) OX=1093141 GN=NGA_0114901 PE=4 SV=1
584	W7TSI1|W7TSI1_9STRA	176.792	13.13	3	3	4	26729.7	Short chain dehydrogenase OS=Nannochloropsis gaditana OX=72520 GN=Naga_100144g2 PE=4 SV=1
490	W7UAI2|W7UAI2_9STRA	176.717	12.02	4	4	4	38961.9	Cinnamyl alcohol dehydrogenase OS=Nannochloropsis gaditana OX=72520 GN=Naga_100017g10 PE=3 SV=1	CarbamidometilTodos
723	K9ZXV6|K9ZXV6_9STRA	176.188	13.76	2	2	4	22614.2	NADH dehydrogenase subunit 9 OS=Nannochloropsis gaditana OX=72520 GN=nd9 PE=3 SV=1
551	W7UBW2|W7UBW2_9STRA	176.121	17.31	3	3	5	22908.2	Uncharacterized protein OS=Nannochloropsis gaditana OX=72520 GN=Naga_100003g49 PE=4 SV=1	Oxidation (M)
855	W7TQX7|W7TQX7_9STRA	175.137	9.89	2	2	4	28595.2	Lipocalin protein OS=Nannochloropsis gaditana OX=72520 GN=Naga_100131g14 PE=4 SV=1
811	W7TYV8|W7TYV8_9STRA	175.033	9.87	2	2	5	24848.2	Vacuolar (H+)-ATPase G subunit OS=Nannochloropsis gaditana OX=72520 GN=Naga_100002g55 PE=3 SV=1
959	W7T3Z4|W7T3Z4_9STRA	174.989	15.15	2	2	3	21047.6	Uncharacterized protein OS=Nannochloropsis gaditana OX=72520 GN=Naga_101527g3 PE=4 SV=1
565	W7TXE4|W7TXE4_9STRA	174.925	10.42	4	4	5	42987.5	Putative lactoylglutathione chloroplast-like protein OS=Nannochloropsis gaditana OX=72520 GN=Naga_100196g14 PE=4 SV=1	Oxidation (M)
720	W7TJM6|W7TJM6_9STRA	174.506	6.22	2	2	5	45059.8	Obg-like ATPase 1 OS=Nannochloropsis gaditana OX=72520 GN=Naga_100080g9 PE=3 SV=1
946	K9ZV11|K9ZV11_9STRA	174.206	4.02	2	2	6	56268.2	ABC transporter OS=Nannochloropsis gaditana OX=72520 GN=ycf24 PE=3 SV=1
684	W7TM82|W7TM82_9STRA	174.179	13.29	2	2	5	18891.3	Thioredoxin m OS=Nannochloropsis gaditana OX=72520 GN=Naga_100010g21 PE=4 SV=1	Oxidation (M)
491	K8Z9A0|K8Z9A0_NANGC	174.106	3.76	4	4	8	123187	Uncharacterized protein OS=Nannochloropsis gaditana (strain CCMP526) OX=1093141 GN=NGA_0715800 PE=4 SV=1	CarbamidometilTodos
491	W7TEK6|W7TEK6_9STRA	174.106	3.78	4	4	8	122310	Uncharacterized protein OS=Nannochloropsis gaditana OX=72520 GN=Naga_100926g1 PE=4 SV=1	CarbamidometilTodos
615	W7TSZ0|W7TSZ0_9STRA	173.943	27.66	2	2	4	10230.2	60s ribosomal protein l37a OS=Nannochloropsis gaditana OX=72520 GN=Naga_100003g42 PE=3 SV=1	CarbamidometilTodos; Oxidation (M)
543	W7T2C3|W7T2C3_9STRA	173.804	11.83	4	3	4	43587.3	26s proteasome regulatory atpase rpt4 OS=Nannochloropsis gaditana OX=72520 GN=Naga_100061g24 PE=3 SV=1	CarbamidometilTodos
592	W7TJT7|W7TJT7_9STRA	173.675	4.11	2	2	4	59981.7	Gamma-glutamyltranspeptidase OS=Nannochloropsis gaditana OX=72520 GN=GGT PE=4 SV=1	Oxidation (M)
592	I2CR54|I2CR54_NANGC	173.675	7.74	2	2	4	31922.2	Gamma-glutamyltranspeptidase (Fragment) OS=Nannochloropsis gaditana (strain CCMP526) OX=1093141 GN=NGATSA_3017700 PE=2 SV=1	Oxidation (M)
843	I2CR39|I2CR39_NANGC	173.638	5.17	2	2	3	63262	Uncharacterized protein (Fragment) OS=Nannochloropsis gaditana (strain CCMP526) OX=1093141 GN=NGATSA_3016200 PE=2 SV=1	Oxidation (M)
955	T1R8B9|T1R8B9_9STRA	173.602	26.67	2	2	5	11905.2	ATP synthase F0 subunit 8 OS=Nannochloropsis gaditana OX=72520 GN=atp8 PE=4 SV=1
799	W7TH55|W7TH55_9STRA	173.507	6.28	2	2	8	41804	U2 small nuclear auxiliary small OS=Nannochloropsis gaditana OX=72520 GN=Naga_100078g8 PE=4 SV=1
799	K8YWI2|K8YWI2_NANGC	173.507	7.35	2	2	8	36079.4	Splicing factor U2AF 35 kDa subunit (Fragment) OS=Nannochloropsis gaditana (strain CCMP526) OX=1093141 GN=U2AF1 PE=4 SV=1
806	I2CPS8|I2CPS8_NANGC	173.32	12.18	2	2	3	26159.9	SOUL heme-binding protein (Fragment) OS=Nannochloropsis gaditana (strain CCMP526) OX=1093141 GN=NGATSA_3015200 PE=2 SV=1
655	W7T957|W7T957_9STRA	173.213	26.23	2	2	13	13259.8	Glycine-rich protein OS=Nannochloropsis gaditana OX=72520 GN=Naga_100339g1 PE=4 SV=1	Oxidation (M)
898	W7U4B0|W7U4B0_9STRA	173.177	3.3	2	2	3	67706.6	Uba ts-n domain containing protein OS=Nannochloropsis gaditana OX=72520 GN=Naga_100187g11 PE=4 SV=1
917	W7T834|W7T834_9STRA	173.073	19.54	2	2	6	9768.26	Uncharacterized protein OS=Nannochloropsis gaditana OX=72520 GN=Naga_100484g3 PE=4 SV=1
917	K8Z972|K8Z972_NANGC	173.073	19.54	2	2	6	9768.26	Uncharacterized protein OS=Nannochloropsis gaditana (strain CCMP526) OX=1093141 GN=NGA_0266502 PE=4 SV=1
749	W7TVD6|W7TVD6_9STRA	173.011	6.06	2	2	4	37192.8	Pre-mRNA processing ribonucleoprotein, snoRNA-binding domain protein OS=Nannochloropsis gaditana OX=72520 GN=Naga_100140g14 PE=3 SV=1
749	K8YRG6|K8YRG6_NANGC	173.011	6.45	2	2	4	35140.5	Nucleolar protein 56 OS=Nannochloropsis gaditana (strain CCMP526) OX=1093141 GN=NOP56 PE=3 SV=1
604	W7TQX9|W7TQX9_9STRA	172.998	5.08	2	2	7	54617.4	RNA binding protein OS=Nannochloropsis gaditana OX=72520 GN=Naga_100341g2 PE=4 SV=1	CarbamidometilTodos; Oxidation (M)
924	W7TEP8|W7TEP8_9STRA	172.751	5.13	2	2	5	63402.6	Uncharacterized protein OS=Nannochloropsis gaditana OX=72520 GN=Naga_100055g12 PE=4 SV=1
826	W7TLF8|W7TLF8_9STRA	172.747	7.54	2	2	3	33008	S-formylglutathione hydrolase OS=Nannochloropsis gaditana OX=72520 GN=Naga_100331g4 PE=3 SV=1
789	W7T0I0|W7T0I0_9STRA	172.57	7.08	2	2	3	48244.1	Uncharacterized protein (Fragment) OS=Nannochloropsis gaditana OX=72520 GN=Naga_100363g6 PE=4 SV=1
597	W7TMB2|W7TMB2_9STRA	172.54	9.72	3	3	6	46118.6	DUF3598 domain-containing protein OS=Nannochloropsis gaditana OX=72520 GN=Naga_100117g17 PE=4 SV=1	Oxidation (M)
697	I2CPJ1|I2CPJ1_NANGC	172.345	11.06	2	2	13	22501.9	Protein fucoxanthin chlorophyll a c protein OS=Nannochloropsis gaditana (strain CCMP526) OX=1093141 GN=NGATSA_3023200 PE=2 SV=1	Oxidation (M)
716	W7U1A3|W7U1A3_9STRA	172.186	4.25	2	2	3	53314.1	Cellulase 2 OS=Nannochloropsis gaditana OX=72520 GN=Naga_100001g150 PE=3 SV=1
644	W7TGK8|W7TGK8_9STRA	171.968	13.31	3	3	4	30288.4	Proteasome subunit beta OS=Nannochloropsis gaditana OX=72520 GN=Naga_100023g26 PE=3 SV=1	Oxidation (M)
936	W7U3B5|W7U3B5_9STRA	171.779	23.02	2	2	3	13155.7	Uncharacterized protein (Fragment) OS=Nannochloropsis gaditana OX=72520 GN=Naga_100520g2 PE=4 SV=1
662	I2CPJ0|I2CPJ0_NANGC	171.239	11.59	3	3	4	32393.7	Mitochondrial carrier domain-containing protein OS=Nannochloropsis gaditana (strain CCMP526) OX=1093141 GN=NGATSA_3015000 PE=2 SV=1
715	W7TQD0|W7TQD0_9STRA	171.221	6.99	2	2	3	41424	Nucleosome chromatin assembly complex protein OS=Nannochloropsis gaditana OX=72520 GN=Naga_100333g2 PE=3 SV=1
773	I2CQW7|I2CQW7_NANGC	171.165	4.9	2	2	3	44831.9	3-oxoacyl-ACP synthase 3 OS=Nannochloropsis gaditana (strain CCMP526) OX=1093141 GN=NGATSA_3010600 PE=2 SV=1
947	W7TQ27|W7TQ27_9STRA	171.048	16.06	2	2	2	15482.1	Uncharacterized protein (Fragment) OS=Nannochloropsis gaditana OX=72520 GN=Naga_102870g1 PE=4 SV=1
751	I2CP26|I2CP26_NANGC	170.638	3.56	2	2	2	71057.4	Lysine--tRNA ligase (Fragment) OS=Nannochloropsis gaditana (strain CCMP526) OX=1093141 GN=NGATSA_3008800 PE=2 SV=1
953	W7U2M7|W7U2M7_9STRA	170.622	11.26	2	2	2	23821.9	DUF4149 domain-containing protein OS=Nannochloropsis gaditana OX=72520 GN=Naga_100170g7 PE=4 SV=1
707	W7U001|W7U001_9STRA	170.493	6.33	2	2	4	35028.2	glutathione dehydrogenase (ascorbate) OS=Nannochloropsis gaditana OX=72520 GN=Naga_100024g18 PE=3 SV=1	CarbamidometilTodos
846	W7T490|W7T490_9STRA	170.119	9.74	2	2	2	20941	Iron-sulfur cluster assembly accessory protein OS=Nannochloropsis gaditana OX=72520 GN=iscA PE=4 SV=1
846	K8ZAS9|K8ZAS9_NANGC	170.119	9.74	2	2	2	21057.1	Iron-sulfur cluster assembly accessory protein OS=Nannochloropsis gaditana (strain CCMP526) OX=1093141 GN=NGA_0462700 PE=4 SV=1
772	W7UA18|W7UA18_9STRA	170.112	9.77	2	2	5	28319.5	Tropinone reductase OS=Nannochloropsis gaditana OX=72520 GN=Naga_100050g18 PE=4 SV=1	CarbamidometilTodos
634	W7TIG2|W7TIG2_9STRA	170.108	13.04	3	2	4	29792.2	Long-chain acyl-synthetase (Fragment) OS=Nannochloropsis gaditana OX=72520 GN=Naga_100158g20 PE=4 SV=1
668	W7TJL4|W7TJL4_9STRA	169.723	7.02	2	2	4	41856.3	26s proteasome non-atpase regulatory OS=Nannochloropsis gaditana OX=72520 GN=Naga_100093g13 PE=3 SV=1	Methylation(KR)
956	W7TQM4|W7TQM4_9STRA	169.139	3.9	2	2	4	64636.8	Atp-dependent hsl protease atp-binding subunit hslu OS=Nannochloropsis gaditana OX=72520 GN=Naga_100021g53 PE=3 SV=1
804	K8Z151|K8Z151_NANGC	168.368	9.69	2	2	3	25228.9	Uncharacterized protein OS=Nannochloropsis gaditana (strain CCMP526) OX=1093141 GN=NGA_0560000 PE=4 SV=1
804	W7T9J6|W7T9J6_9STRA	168.368	7.97	2	2	3	30643.2	Uncharacterized protein OS=Nannochloropsis gaditana OX=72520 GN=Naga_100620g3 PE=4 SV=1
931	W7TD05|W7TD05_9STRA	168.299	30.56	2	2	7	7815.85	Fructose--bisphosphatase 2 OS=Nannochloropsis gaditana OX=72520 GN=Naga_102887g1 PE=4 SV=1
944	W7TAW3|W7TAW3_9STRA	168.202	21.43	2	2	6	13907.1	1-deoxy-d-xylulose 5-phosphate reductoisomerase OS=Nannochloropsis gaditana OX=72520 GN=DXR PE=4 SV=1
748	W7TZB4|W7TZB4_9STRA	167.878	15.38	2	2	2	19507.5	Redoxin domain protein OS=Nannochloropsis gaditana OX=72520 GN=Naga_100199g1 PE=3 SV=1
748	K8YR32|K8YR32_NANGC	167.878	15.38	2	2	2	19494.4	Peroxiredoxin 5, atypical 2-Cys peroxiredoxin OS=Nannochloropsis gaditana (strain CCMP526) OX=1093141 GN=PRDX5 PE=3 SV=1
767	K8YVK1|K8YVK1_NANGC	167.838	5.82	2	2	4	47103.8	PDZ domain-containing protein (Fragment) OS=Nannochloropsis gaditana (strain CCMP526) OX=1093141 GN=NGA_0428900 PE=3 SV=1
780	W7TKV6|W7TKV6_9STRA	167.789	12.87	2	2	2	21852.2	Uncharacterized protein OS=Nannochloropsis gaditana OX=72520 GN=Naga_100001g92 PE=4 SV=1
895	W7U0F0|W7U0F0_9STRA	167.702	31.76	2	2	6	9318.65	Voltage-dependent anion-selective channel OS=Nannochloropsis gaditana OX=72520 GN=VDAC PE=4 SV=1
786	W7U8J5|W7U8J5_9STRA	167.62	8.06	2	2	2	33762	Fe-S metabolism associated domain, SufE-like protein OS=Nannochloropsis gaditana OX=72520 GN=Naga_100029g25 PE=4 SV=1
647	K8YPY4|K8YPY4_NANGC	166.93	56.76	3	3	6	7965.33	Uncharacterized protein OS=Nannochloropsis gaditana (strain CCMP526) OX=1093141 GN=NGA_0631100 PE=4 SV=1
831	W7U3M2|W7U3M2_9STRA	166.872	4.5	2	2	3	62106.7	Aldo keto reductase family protein OS=Nannochloropsis gaditana OX=72520 GN=Naga_100026g50 PE=4 SV=1
954	I2CQQ3|I2CQQ3_NANGC	166.849	3.66	2	2	3	90621.7	oligopeptidase A OS=Nannochloropsis gaditana (strain CCMP526) OX=1093141 GN=NGATSA_3003600 PE=2 SV=1
893	K8Z959|K8Z959_NANGC	166.845	15	2	2	3	19263.2	Lactoylglutathione lyase OS=Nannochloropsis gaditana (strain CCMP526) OX=1093141 GN=NGA_0496500 PE=4 SV=1
896	W7TLK8|W7TLK8_9STRA	166.838	10.58	2	2	2	31750.2	Uncharacterized protein (Fragment) OS=Nannochloropsis gaditana OX=72520 GN=Naga_100911g3 PE=4 SV=1
766	W7TWW0|W7TWW0_9STRA	166.584	6.79	2	2	3	40557.7	Short-chain dehydrogenase reductase sdr OS=Nannochloropsis gaditana OX=72520 GN=Naga_100016g74 PE=4 SV=1
766	K8YSG3|K8YSG3_NANGC	166.584	7.58	2	2	3	35990.5	Short-chain dehydrogenase reductase sdr (Fragment) OS=Nannochloropsis gaditana (strain CCMP526) OX=1093141 GN=NGA_2108800 PE=4 SV=1
937	W7TUB9|W7TUB9_9STRA	166.317	5.65	2	2	5	45744.5	Homoserine dehydrogenase OS=Nannochloropsis gaditana OX=72520 GN=HSDH PE=3 SV=1
782	W7TNV9|W7TNV9_9STRA	166.098	13.85	2	2	6	21105.9	GrpE nucleotide exchange factor OS=Nannochloropsis gaditana OX=72520 GN=Naga_100039g3 PE=3 SV=1
675	W7T2I2|W7T2I2_9STRA	166.077	7.35	3	3	3	61119.9	Carboxyl transferase OS=Nannochloropsis gaditana OX=72520 GN=Naga_100061g16 PE=4 SV=1
640	W7TU00|W7TU00_9STRA	165.933	8.41	2	2	6	33073	Delta-1-pyrroline-5-carboxylate dehydrogenase 1 protein (Fragment) OS=Nannochloropsis gaditana OX=72520 GN=Naga_102301g1 PE=3 SV=1	Deamidation (NQ)
616	W7TTX8|W7TTX8_9STRA	165.873	4.19	2	2	6	60799.2	Uncharacterized protein OS=Nannochloropsis gaditana OX=72520 GN=Naga_100063g10 PE=4 SV=1	Oxidation (M)
559	W7TIQ4|W7TIQ4_9STRA	165.646	15.21	3	3	6	22948.8	Uncharacterized protein OS=Nannochloropsis gaditana OX=72520 GN=Naga_100189g4 PE=4 SV=1	CarbamidometilTodos; Oxidation (M)
645	W7U8A3|W7U8A3_9STRA	165.249	30.56	2	2	5	8072.65	Atp synthase subunit epsilon OS=Nannochloropsis gaditana OX=72520 GN=Naga_100477g3 PE=3 SV=1	Oxidation (M)
535	I2CP03|I2CP03_NANGC	165.116	7	4	3	5	73422.9	Long-chain acyl-CoA synthetase OS=Nannochloropsis gaditana (strain CCMP526) OX=1093141 GN=NGATSA_3017000 PE=2 SV=1
935	W7TZS0|W7TZS0_9STRA	164.969	4.52	2	2	3	64865	Polyprenyl synthetase OS=Nannochloropsis gaditana OX=72520 GN=SPPS PE=4 SV=1
842	W7TJK4|W7TJK4_9STRA	164.767	5.42	2	2	2	62904	Stress-induced protein sti1 OS=Nannochloropsis gaditana OX=72520 GN=Naga_100073g12 PE=4 SV=1
813	K9ZXQ7|K9ZXQ7_9STRA	164.579	20.9	2	2	5	7445.85	Photosystem II reaction center protein H OS=Nannochloropsis gaditana OX=72520 GN=psbH PE=3 SV=1
868	W7T245|W7T245_9STRA	164.393	6.53	2	2	5	47379.3	NAD(P)-binding domain-containing protein OS=Nannochloropsis gaditana OX=72520 GN=Naga_100041g26 PE=4 SV=1
802	W7TV18|W7TV18_9STRA	163.964	15.07	2	2	2	8205.37	DXP reductoisomerase C-terminal domain-containing protein OS=Nannochloropsis gaditana OX=72520 GN=Naga_101672g1 PE=4 SV=1
872	K8YSL9|K8YSL9_NANGC	163.728	7.47	2	2	3	37462.6	Phosphoribosylformylglycinamidine cyclo-ligase OS=Nannochloropsis gaditana (strain CCMP526) OX=1093141 GN=PURM PE=4 SV=1
872	W7TYA7|W7TYA7_9STRA	163.728	6.55	2	2	3	42786.8	phosphoribosylformylglycinamidine cyclo-ligase OS=Nannochloropsis gaditana OX=72520 GN=Naga_100190g12 PE=4 SV=1
807	W7TKP5|W7TKP5_9STRA	163.458	8.05	2	2	3	44573.8	Glycosyl hydrolase family 43, five-bladed beta-propellor domain protein OS=Nannochloropsis gaditana OX=72520 GN=Naga_100001g203 PE=4 SV=1
905	W7TM64|W7TM64_9STRA	163.449	3.18	2	2	3	77269.9	transketolase OS=Nannochloropsis gaditana OX=72520 GN=Naga_100062g4 PE=3 SV=1
659	W7TKZ3|W7TKZ3_9STRA	163.316	23.27	3	3	4	18216.7	The actin binding protein cofilin-like protein OS=Nannochloropsis gaditana OX=72520 GN=Naga_100187g6 PE=3 SV=1	Acetylation (Protein N-term)
784	K8Z7I8|K8Z7I8_NANGC	162.938	5.12	2	2	4	46183.6	Dihydrolipoamide acetyltransferase component of pyruvate dehydrogenase complex OS=Nannochloropsis gaditana (strain CCMP526) OX=1093141 GN=DLAT PE=3 SV=1
784	W7TWZ3|W7TWZ3_9STRA	162.938	4.15	2	2	4	57442.7	Dihydrolipoamide acetyltransferase component of pyruvate dehydrogenase complex OS=Nannochloropsis gaditana OX=72520 GN=Naga_100008g2 PE=3 SV=1
910	I2CQP4|I2CQP4_NANGC	162.933	5.5	2	2	4	44941.3	Pentatricopeptide repeat-containing protein OS=Nannochloropsis gaditana (strain CCMP526) OX=1093141 GN=NGATSA_3002500 PE=2 SV=1
731	W7TUV6|W7TUV6_9STRA	162.876	7.95	2	2	3	26006.5	Chaperonin cpn60 tcp-1 OS=Nannochloropsis gaditana OX=72520 GN=Naga_100453g5 PE=3 SV=1
686	W7UCV3|W7UCV3_9STRA	162.82	9.73	3	3	3	33305.5	Polyadenylate-binding protein OS=Nannochloropsis gaditana OX=72520 GN=Naga_101137g1 PE=4 SV=1
913	W7THR9|W7THR9_9STRA	162.773	7.48	2	2	2	35018.7	Thioredoxin family protein OS=Nannochloropsis gaditana OX=72520 GN=Naga_100141g14 PE=4 SV=1
860	W7TUB5|W7TUB5_9STRA	162.621	5.5	2	2	2	51468.6	Rna binding s1 OS=Nannochloropsis gaditana OX=72520 GN=Naga_100253g9 PE=4 SV=1
860	K8Z4I4|K8Z4I4_NANGC	162.621	6.88	2	2	2	40984.8	Rna binding s1 domain-containing protein (Fragment) OS=Nannochloropsis gaditana (strain CCMP526) OX=1093141 GN=NGA_0602200 PE=4 SV=1
729	W7TS71|W7TS71_9STRA	162.35	10.37	2	2	2	26428.5	2-C-methyl-D-erythritol 2,4-cyclodiphosphate synthase OS=Nannochloropsis gaditana OX=72520 GN=MCS PE=3 SV=1
729	K8YUB0|K8YUB0_NANGC	162.35	10.37	2	2	2	26541.7	2-C-methyl-D-erythritol 2,4-cyclodiphosphate synthase OS=Nannochloropsis gaditana (strain CCMP526) OX=1093141 GN=ISPF PE=3 SV=1
828	W7TA49|W7TA49_9STRA	162.339	5.16	2	2	5	59224.9	Major facilitator superfamily (MFS) profile domain-containing protein OS=Nannochloropsis gaditana OX=72520 GN=Naga_100113g23 PE=4 SV=1
828	K8ZAU8|K8ZAU8_NANGC	162.339	5.16	2	2	5	59224.9	Inorganic phosphate OS=Nannochloropsis gaditana (strain CCMP526) OX=1093141 GN=NGA_0445801 PE=4 SV=1
858	W7U2Z3|W7U2Z3_9STRA	162.234	7.14	2	2	5	49838.6	protein-synthesizing GTPase OS=Nannochloropsis gaditana OX=72520 GN=Naga_100056g37 PE=4 SV=1	CarbamidometilTodos
838	W7THD3|W7THD3_9STRA	161.929	9.06	2	2	3	28632.4	Uncharacterized protein OS=Nannochloropsis gaditana OX=72520 GN=Naga_100005g106 PE=4 SV=1
838	K8YX19|K8YX19_NANGC	161.929	17.29	2	2	3	15130.5	Uncharacterized protein OS=Nannochloropsis gaditana (strain CCMP526) OX=1093141 GN=NGA_0714200 PE=4 SV=1
909	W7TRM5|W7TRM5_9STRA	161.884	4.97	2	2	2	56139.6	DUF4168 domain-containing protein OS=Nannochloropsis gaditana OX=72520 GN=Naga_100763g3 PE=4 SV=1
808	K8YVG7|K8YVG7_NANGC	161.618	24	2	2	3	13902.8	Uncharacterized protein OS=Nannochloropsis gaditana (strain CCMP526) OX=1093141 GN=NGA_0482100 PE=4 SV=1
808	W7TKW3|W7TKW3_9STRA	161.618	17.86	2	2	3	18847.5	Uncharacterized protein OS=Nannochloropsis gaditana OX=72520 GN=Naga_100404g3 PE=4 SV=1
725	W7TMQ1|W7TMQ1_9STRA	161.493	6.45	2	2	3	44567.4	Glutathione s-transferase OS=Nannochloropsis gaditana OX=72520 GN=GST PE=4 SV=1
934	W7U4E6|W7U4E6_9STRA	161.153	3.39	2	2	4	79764.6	Abc transporter g family member 7 OS=Nannochloropsis gaditana OX=72520 GN=Naga_100149g4 PE=4 SV=1
887	W7TU07|W7TU07_9STRA	161.145	3.93	2	2	4	70071.6	Pyridine nucleotide-disulfide oxidoreductase, FAD/NAD(P)-binding domain protein OS=Nannochloropsis gaditana OX=72520 GN=NDA PE=3 SV=1
938	W7TKT0|W7TKT0_9STRA	160.772	11.35	2	2	2	20298.7	Splicing arginine serine-rich 2 OS=Nannochloropsis gaditana OX=72520 GN=Naga_100487g3 PE=4 SV=1	CarbamidometilTodos
845	W7TQ70|W7TQ70_9STRA	160.54	17.88	2	2	2	16755.7	NADH:ubiquinone oxidoreductase, ESSS subunit OS=Nannochloropsis gaditana OX=72520 GN=Naga_100029g30 PE=4 SV=1
834	W7TTJ7|W7TTJ7_9STRA	160.535	4.88	2	2	3	44115.2	Haloacid dehalogenase-like hydrolase domain containing 3 OS=Nannochloropsis gaditana OX=72520 GN=Naga_100013g7 PE=4 SV=1	CarbamidometilTodos
626	W7TS54|W7TS54_9STRA	160.346	5.77	2	2	4	41283.3	Putative oxidoreductase ycsn OS=Nannochloropsis gaditana OX=72520 GN=Naga_100043g16 PE=4 SV=1	Oxidation (M)
882	W7TI06|W7TI06_9STRA	159.984	13.07	2	2	4	19117.1	Peptidylprolyl isomerase OS=Nannochloropsis gaditana OX=72520 GN=Naga_100087g9 PE=4 SV=1
790	W7TQQ3|W7TQQ3_9STRA	159.63	5.29	2	2	4	48188.3	tryptophan--tRNA ligase OS=Nannochloropsis gaditana OX=72520 GN=Naga_100083g10 PE=3 SV=1
790	K8YSP7|K8YSP7_NANGC	159.63	5.65	2	2	4	45304.1	tryptophan--tRNA ligase (Fragment) OS=Nannochloropsis gaditana (strain CCMP526) OX=1093141 GN=WARS PE=3 SV=1
961	W7U2E7|W7U2E7_9STRA	159.539	10.22	2	2	3	25332.6	Plastid lipid associated protein OS=Nannochloropsis gaditana OX=72520 GN=Naga_100097g9 PE=4 SV=1
775	W7TPE2|W7TPE2_9STRA	159.499	6.97	2	2	3	30673.5	4-methyl-5(B-hydroxyethyl)-thiazole monophosphate biosynthesis OS=Nannochloropsis gaditana OX=72520 GN=thiJ PE=4 SV=1
775	K8Z3U6|K8Z3U6_NANGC	159.499	9.8	2	2	3	21487.6	Dj-1 family protein OS=Nannochloropsis gaditana (strain CCMP526) OX=1093141 GN=NGA_0546600 PE=4 SV=1
775	W7U7V6|W7U7V6_9STRA	159.499	7.72	2	2	3	27377.6	4-methyl-5(B-hydroxyethyl)-thiazole monophosphate biosynthesis OS=Nannochloropsis gaditana OX=72520 GN=thiJ PE=4 SV=1
764	W7TU84|W7TU84_9STRA	159.485	6.48	2	2	6	38561.2	Mitochondrial protein translocase family OS=Nannochloropsis gaditana OX=72520 GN=Naga_100124g12 PE=3 SV=1
344	W7U0N0|W7U0N0_9STRA	159.367	13.68	2	2	12	21219.4	Ribosomal protein l23 OS=Nannochloropsis gaditana OX=72520 GN=Naga_100025g57 PE=3 SV=1	Oxidation (M); Sulphone
926	W7TXG4|W7TXG4_9STRA	158.444	6.95	2	2	3	36920.8	pyridoxal 5'-phosphate synthase OS=Nannochloropsis gaditana OX=72520 GN=Naga_100049g28 PE=3 SV=1
586	W7TF62|W7TF62_9STRA	158.289	3.9	3	3	4	98102	Coatomer copii OS=Nannochloropsis gaditana OX=72520 GN=Naga_100037g10 PE=4 SV=1
624	W7TYW9|W7TYW9_9STRA	158.256	10	2	2	4	20795.6	Uncharacterized protein (Fragment) OS=Nannochloropsis gaditana OX=72520 GN=Naga_100377g1 PE=4 SV=1	Oxidation (M)
577	W7TMB6|W7TMB6_9STRA	157.253	22.69	3	3	7	24047.2	Cytochrome b5 OS=Nannochloropsis gaditana OX=72520 GN=Naga_100004g31 PE=3 SV=1	Oxidation (M)
889	W7TI21|W7TI21_9STRA	157.243	8.57	2	2	2	30725	Proteasome subunit beta OS=Nannochloropsis gaditana OX=72520 GN=Naga_100043g25 PE=3 SV=1	CarbamidometilTodos
867	W7U2K5|W7U2K5_9STRA	157.017	5.5	2	2	4	57852.1	Carboxyl-terminal protease OS=Nannochloropsis gaditana OX=72520 GN=Naga_100046g14 PE=3 SV=1
761	K9ZVF7|K9ZVF7_9STRA	156.843	34.33	2	2	4	7700.79	Photosystem I reaction center subunit IV OS=Nannochloropsis gaditana OX=72520 GN=psaE PE=3 SV=1
923	W7TKB2|W7TKB2_9STRA	156.835	12.04	2	2	3	21647.4	Sideroflexin 2 OS=Nannochloropsis gaditana OX=72520 GN=Naga_100101g19 PE=3 SV=1
932	W7TPV0|W7TPV0_9STRA	156.604	11.56	2	2	2	22106.3	Dienelactone hydrolase family protein OS=Nannochloropsis gaditana OX=72520 GN=Naga_100032g26 PE=4 SV=1	CarbamidometilTodos
863	W7U789|W7U789_9STRA	156.601	14.97	2	2	2	16024.8	Ribonucloprotein OS=Nannochloropsis gaditana OX=72520 GN=Naga_100002g100 PE=3 SV=1
940	W7UB87|W7UB87_9STRA	156.488	8.24	2	2	4	30818.5	Nadh dehydrogenase OS=Nannochloropsis gaditana OX=72520 GN=Naga_100003g74 PE=3 SV=1
875	W7TM26|W7TM26_9STRA	156.256	6.04	2	2	2	36221.2	Alpha beta hydrolase fold-3 domain protein OS=Nannochloropsis gaditana OX=72520 GN=Naga_100019g7 PE=4 SV=1
952	W7UCI7|W7UCI7_9STRA	156.045	8.3	2	2	2	28229.2	Heat shock protein OS=Nannochloropsis gaditana OX=72520 GN=Naga_100013g85 PE=3 SV=1
759	W7TT69|W7TT69_9STRA	156.016	8.81	2	2	2	25001.2	Bromodomain containing protein OS=Nannochloropsis gaditana OX=72520 GN=Naga_100028g33 PE=4 SV=1
759	K8YTX3|K8YTX3_NANGC	156.016	8.81	2	2	2	25001.2	Bromodomain containing protein OS=Nannochloropsis gaditana (strain CCMP526) OX=1093141 GN=NGA_0194301 PE=4 SV=1
927	W7TAX7|W7TAX7_9STRA	155.788	7.58	2	2	3	35552.8	2Fe-2S ferredoxin-type domain protein OS=Nannochloropsis gaditana OX=72520 GN=Naga_100253g10 PE=4 SV=1
927	K8YSA8|K8YSA8_NANGC	155.788	7.58	2	2	3	35552.8	PDZ domain-containing protein OS=Nannochloropsis gaditana (strain CCMP526) OX=1093141 GN=NGA_0602310 PE=4 SV=1
709	W7TTT9|W7TTT9_9STRA	155.21	12.35	2	2	5	17568.2	Rnp-1 like rna-binding protein OS=Nannochloropsis gaditana OX=72520 GN=Naga_100040g17 PE=4 SV=1	Oxidation (M)
912	W7TRG1|W7TRG1_9STRA	154.565	18.88	2	2	2	15468.8	Transcription regulator OS=Nannochloropsis gaditana OX=72520 GN=Naga_100002g124 PE=3 SV=1
765	W7TKL4|W7TKL4_9STRA	154.369	9.62	2	2	8	28971.5	Cytochrome c oxidase subunit vb OS=Nannochloropsis gaditana OX=72520 GN=Naga_100001g147 PE=4 SV=1
631	W7U207|W7U207_9STRA	154.049	10.56	3	3	4	35118.9	Dnl-type zinc finger OS=Nannochloropsis gaditana OX=72520 GN=Naga_100017g69 PE=4 SV=1
819	K8Z6M7|K8Z6M7_NANGC	153.591	9.77	2	2	3	18743.7	Uncharacterized protein OS=Nannochloropsis gaditana (strain CCMP526) OX=1093141 GN=NGA_0434301 PE=4 SV=1
819	W7T797|W7T797_9STRA	153.591	7.83	2	2	3	23528.6	Uncharacterized protein OS=Nannochloropsis gaditana OX=72520 GN=Naga_100160g3 PE=4 SV=1
666	W7TY24|W7TY24_9STRA	153.173	6	3	3	6	61426.3	Obtusifoliol 14-alpha demethylase OS=Nannochloropsis gaditana OX=72520 GN=Naga_100403g3 PE=3 SV=1
671	K9ZWF3|K9ZWF3_9STRA	153.134	20.29	2	2	5	15786.7	Large ribosomal subunit protein uL16c OS=Nannochloropsis gaditana OX=72520 GN=rpl16 PE=3 SV=1	Oxidation (M)
665	K8Z9W5|K8Z9W5_NANGC	152.737	9.58	2	2	8	25389	peptidylprolyl isomerase (Fragment) OS=Nannochloropsis gaditana (strain CCMP526) OX=1093141 GN=NGA_0428310 PE=4 SV=1	Oxidation (M)
756	W7TRK9|W7TRK9_9STRA	152.494	5.49	2	2	3	36390.2	YbaB-like DNA-binding protein OS=Nannochloropsis gaditana OX=72520 GN=Naga_100043g30 PE=4 SV=1
795	W7U438|W7U438_9STRA	152.394	5.3	2	2	3	42209.2	Uncharacterized protein OS=Nannochloropsis gaditana OX=72520 GN=Naga_100104g8 PE=4 SV=1
847	W7T631|W7T631_9STRA	152.3	4.44	2	2	4	61620	Adipocyte plasma membrane-associated OS=Nannochloropsis gaditana OX=72520 GN=Naga_100011g6 PE=3 SV=1
847	K8Z9A4|K8Z9A4_NANGC	152.3	4.83	2	2	4	56141.5	Adipocyte plasma membrane-associated OS=Nannochloropsis gaditana (strain CCMP526) OX=1093141 GN=NGA_0486300 PE=3 SV=1
515	K8YWQ7|K8YWQ7_NANGC	152.229	16.25	4	4	4	31164.1	Prohibitin OS=Nannochloropsis gaditana (strain CCMP526) OX=1093141 GN=NGA_0190001 PE=3 SV=1	Oxidation (M)
515	W7TL69|W7TL69_9STRA	152.229	14.38	4	4	4	34219.6	Prohibitin OS=Nannochloropsis gaditana OX=72520 GN=Naga_100018g43 PE=3 SV=1	Oxidation (M)
670	W7TWN7|W7TWN7_9STRA	152.041	10.7	3	3	4	41086.7	Uncharacterized protein OS=Nannochloropsis gaditana OX=72520 GN=Naga_100049g33 PE=4 SV=1	CarbamidometilTodos
708	W7TJV5|W7TJV5_9STRA	152.01	35.19	3	3	4	11204.1	Thiol peroxidase (Fragment) OS=Nannochloropsis gaditana OX=72520 GN=prx PE=4 SV=1	Oxidation (M)
641	W7U2H7|W7U2H7_9STRA	151.956	6.09	3	3	4	58995.6	Carboxyl-terminal processing protease OS=Nannochloropsis gaditana OX=72520 GN=Naga_100391g2 PE=3 SV=1	Oxidation (M)
776	W7UCS5|W7UCS5_9STRA	150.861	4.17	2	2	3	72026.9	phosphoribosylaminoimidazole carboxylase OS=Nannochloropsis gaditana OX=72520 GN=Naga_100033g33 PE=3 SV=1
587	W7TK53|W7TK53_9STRA	150.214	5.73	3	3	4	59903.1	Xylose isomerase OS=Nannochloropsis gaditana OX=72520 GN=Naga_100041g45 PE=3 SV=1
679	W7UBW7|W7UBW7_9STRA	150.105	7.79	2	2	3	34538.2	Nadh dehydrogenase subunit 11 OS=Nannochloropsis gaditana OX=72520 GN=Naga_100210g4 PE=4 SV=1	Oxidation (M)
581	W7U0R9|W7U0R9_9STRA	150.102	5.16	2	2	4	62917.8	Importin subunit alpha OS=Nannochloropsis gaditana OX=72520 GN=Naga_100025g3 PE=3 SV=1	CarbamidometilTodos
837	W7TTQ4|W7TTQ4_9STRA	149.989	6.33	2	2	3	48228.4	Glutaryl-mitochondrial OS=Nannochloropsis gaditana OX=72520 GN=Naga_100027g14 PE=3 SV=1
683	W7T4T7|W7T4T7_9STRA	149.91	9.74	3	3	3	44447.5	Uncharacterized protein OS=Nannochloropsis gaditana OX=72520 GN=Naga_100742g2 PE=4 SV=1
629	W7TNG4|W7TNG4_9STRA	149.856	8.43	3	3	4	49592.7	phenylalanine--tRNA ligase OS=Nannochloropsis gaditana OX=72520 GN=Naga_100002g38 PE=3 SV=1
733	W7T4C7|W7T4C7_9STRA	149.845	3.57	2	2	2	66392.8	Imp-gmp specific 5 nucleotidase OS=Nannochloropsis gaditana OX=72520 GN=Naga_100169g5 PE=3 SV=1
733	K8Z4R1|K8Z4R1_NANGC	149.845	3.6	2	2	2	65833.1	Uncharacterized protein OS=Nannochloropsis gaditana (strain CCMP526) OX=1093141 GN=NGA_0623000 PE=3 SV=1
821	W7U9Z4|W7U9Z4_9STRA	149.84	5.98	2	2	4	37850.6	Haloacid dehalogenase-like hydrolase domain-containing protein OS=Nannochloropsis gaditana OX=72520 GN=Naga_100006g87 PE=4 SV=1
821	K8YQS9|K8YQS9_NANGC	149.84	6.62	2	2	4	34306.3	4-nitrophenyl phosphatase OS=Nannochloropsis gaditana (strain CCMP526) OX=1093141 GN=NGA_0094200 PE=4 SV=1
717	W7T2U4|W7T2U4_9STRA	149.743	15.14	2	2	5	23594.8	Uncharacterized protein OS=Nannochloropsis gaditana OX=72520 GN=Naga_100215g10 PE=4 SV=1
717	K8Z4J4|K8Z4J4_NANGC	149.743	16.58	2	2	5	21553.5	Uncharacterized protein OS=Nannochloropsis gaditana (strain CCMP526) OX=1093141 GN=NGA_0349102 PE=4 SV=1
557	W7TI88|W7TI88_9STRA	149.693	11.07	4	4	7	34493.3	Phosphoadenosine phosphosulfate reductase OS=Nannochloropsis gaditana OX=72520 GN=Naga_100021g68 PE=3 SV=1
850	W7TJ32|W7TJ32_9STRA	149.584	5.91	2	2	3	46647.2	Uncharacterized protein OS=Nannochloropsis gaditana OX=72520 GN=Naga_100056g10 PE=4 SV=1	CarbamidometilTodos
793	W7TS38|W7TS38_9STRA	149.238	3.38	2	2	4	66279	Asparagine synthetase OS=Nannochloropsis gaditana OX=72520 GN=Naga_100057g17 PE=4 SV=1
803	K8YNR2|K8YNR2_NANGC	148.979	5.88	2	2	3	40430	RNA-binding protein with serine-rich domain 1 (Fragment) OS=Nannochloropsis gaditana (strain CCMP526) OX=1093141 GN=RNPS1 PE=4 SV=1
803	W7U1D3|W7U1D3_9STRA	148.979	5.9	2	2	3	40342.9	Protein arginine serine-rich 45 OS=Nannochloropsis gaditana OX=72520 GN=Naga_100001g183 PE=4 SV=1
788	W7TJN4|W7TJN4_9STRA	148.976	6.64	2	2	2	49495.2	Elongation factor ef-3 OS=Nannochloropsis gaditana OX=72520 GN=Naga_100078g16 PE=4 SV=1
788	W7TVR6|W7TVR6_9STRA	148.976	6.64	2	2	2	49533.2	Elongation factor ef-3 OS=Nannochloropsis gaditana OX=72520 GN=Naga_100076g10 PE=4 SV=1
871	W7TCD2|W7TCD2_9STRA	148.756	5.79	2	2	3	44328.2	Uncharacterized protein OS=Nannochloropsis gaditana OX=72520 GN=Naga_100082g20 PE=4 SV=1
603	W7TNR7|W7TNR7_9STRA	148.5	5.86	2	2	3	58069.8	Ubiquitin carboxyl-terminal hydrolase OS=Nannochloropsis gaditana OX=72520 GN=Naga_100016g49 PE=3 SV=1	Oxidation (M)
603	K8YQP4|K8YQP4_NANGC	148.5	5.73	2	2	3	59543.5	Ubiquitin carboxyl-terminal hydrolase (Fragment) OS=Nannochloropsis gaditana (strain CCMP526) OX=1093141 GN=NGA_2103000 PE=3 SV=1	Oxidation (M)
919	W7U1L3|W7U1L3_9STRA	148.388	17.26	2	2	3	17821.5	Iron-sulfur cluster assembly protein OS=Nannochloropsis gaditana OX=72520 GN=Naga_100114g19 PE=3 SV=1	CarbamidometilTodos
619	W7T4Z9|W7T4Z9_9STRA	147.704	7.47	3	3	6	30930.6	Uncharacterized protein OS=Nannochloropsis gaditana OX=72520 GN=Naga_100039g31 PE=4 SV=1
672	T1R8C8|T1R8C8_9STRA	147.398	6.52	3	3	6	58063.1	NADH dehydrogenase subunit 11 OS=Nannochloropsis gaditana OX=72520 GN=nad11 PE=4 SV=1
672	K9ZVC3|K9ZVC3_9STRA	147.398	6.52	3	3	6	58077.1	NADH-ubiquinone oxidoreductase 75 kDa mitochondrial OS=Nannochloropsis gaditana OX=72520 GN=nd4 PE=4 SV=1
890	W7THX2|W7THX2_9STRA	145.86	6.18	2	2	3	37630.8	Alpha carbonic anhydrase OS=Nannochloropsis gaditana OX=72520 GN=Naga_100335g4 PE=4 SV=1
902	I2CPE8|I2CPE8_NANGC	145.766	11.15	2	2	4	29240.1	thiazole synthase OS=Nannochloropsis gaditana (strain CCMP526) OX=1093141 GN=NGATSA_2046800 PE=2 SV=1
902	K9ZV95|K9ZV95_9STRA	145.766	11.15	2	2	4	29240.1	Thiazole synthase OS=Nannochloropsis gaditana OX=72520 GN=thiG PE=3 SV=1
951	W7U028|W7U028_9STRA	145.456	7.39	2	2	4	39078.9	Retinol dehydrogenase 13 OS=Nannochloropsis gaditana OX=72520 GN=Naga_100073g10 PE=4 SV=1
704	W7TSA3|W7TSA3_9STRA	145.306	11.96	3	3	6	36042.4	Rab11 family gtpase OS=Nannochloropsis gaditana OX=72520 GN=Naga_100024g60 PE=4 SV=1	Oxidation (M)
643	W7TSM1|W7TSM1_9STRA	145.267	14.16	3	3	6	25113	Uncharacterized protein OS=Nannochloropsis gaditana OX=72520 GN=Naga_100057g14 PE=4 SV=1
745	W7TLD5|W7TLD5_9STRA	145.115	6.52	2	2	3	36183.6	DUF1995 domain-containing protein OS=Nannochloropsis gaditana OX=72520 GN=Naga_100267g4 PE=4 SV=1
792	W7TPW6|W7TPW6_9STRA	144.786	5.45	2	2	4	53511.3	DUF1995 domain-containing protein OS=Nannochloropsis gaditana OX=72520 GN=Naga_100036g3 PE=4 SV=1
705	K8Z9G7|K8Z9G7_NANGC	144.703	10.32	3	3	5	29900.8	ribose-5-phosphate isomerase OS=Nannochloropsis gaditana (strain CCMP526) OX=1093141 GN=RPIA PE=3 SV=1
648	K8YZG5|K8YZG5_NANGC	144.307	18.92	3	3	5	20340.2	Kelch repeat protein (Fragment) OS=Nannochloropsis gaditana (strain CCMP526) OX=1093141 GN=NGA_0695900 PE=4 SV=1
755	W7TM97|W7TM97_9STRA	144.226	7.92	2	2	3	33082.8	Cytochrome c1 heme protein OS=Nannochloropsis gaditana OX=72520 GN=Naga_100051g28 PE=4 SV=1
832	W7TSA7|W7TSA7_9STRA	143.862	3.4	2	2	2	70449.8	Succinate dehydrogenase [ubiquinone] flavoprotein subunit, mitochondrial OS=Nannochloropsis gaditana OX=72520 GN=Naga_100024g37 PE=3 SV=1
738	T1RIC4|T1RIC4_9STRA	143.74	22.64	2	2	3	12519.6	Small ribosomal subunit protein bS6c OS=Nannochloropsis gaditana OX=72520 GN=rps6 PE=3 SV=1
738	K9ZVD6|K9ZVD6_9STRA	143.74	22.64	2	2	3	12491.5	Small ribosomal subunit protein bS6c OS=Nannochloropsis gaditana OX=72520 GN=rps6 PE=3 SV=1
928	W7TWB4|W7TWB4_9STRA	143.548	13.78	2	2	5	21137.4	Chlorophyll synthetase (Fragment) OS=Nannochloropsis gaditana OX=72520 GN=CHS PE=4 SV=1
673	W7TB90|W7TB90_9STRA	143.442	4.57	2	2	7	72426	Uncharacterized protein OS=Nannochloropsis gaditana OX=72520 GN=Naga_100163g9 PE=4 SV=1	CarbamidometilTodos
673	W7TUR2|W7TUR2_9STRA	143.442	4.78	2	2	7	68846	Uncharacterized protein OS=Nannochloropsis gaditana OX=72520 GN=Naga_100163g9 PE=4 SV=1	CarbamidometilTodos
588	W7T680|W7T680_9STRA	143.174	8.49	2	2	5	29880.9	Uncharacterized protein OS=Nannochloropsis gaditana OX=72520 GN=Naga_100361g3 PE=4 SV=1	CarbamidometilTodos
588	K8ZBX9|K8ZBX9_NANGC	143.174	8.49	2	2	5	29880.9	Uncharacterized protein OS=Nannochloropsis gaditana (strain CCMP526) OX=1093141 GN=NGA_0713600 PE=4 SV=1	CarbamidometilTodos
824	K8YSK7|K8YSK7_NANGC	142.956	4.9	2	2	2	63060.3	Assembly protein OS=Nannochloropsis gaditana (strain CCMP526) OX=1093141 GN=NGA_0674500 PE=4 SV=1	CarbamidometilTodos
824	W7TS88|W7TS88_9STRA	142.956	4.89	2	2	2	63173.4	Assembly protein OS=Nannochloropsis gaditana OX=72520 GN=Naga_100258g3 PE=4 SV=1	CarbamidometilTodos
746	K8Z3E2|K8Z3E2_NANGC	142.897	13.6	2	2	3	14402.3	Large subunit ribosomal protein L35e OS=Nannochloropsis gaditana (strain CCMP526) OX=1093141 GN=RP-L35E PE=3 SV=1	Oxidation (M)
746	W7TK33|W7TK33_9STRA	142.897	13.6	2	2	3	14402.3	60s ribosomal protein l35 OS=Nannochloropsis gaditana OX=72520 GN=Naga_101009g2 PE=3 SV=1	Oxidation (M)
769	W7T7K3|W7T7K3_9STRA	142.463	17.9	2	2	4	17035.7	Pyridoxal phosphate-dependent enzyme, beta subunit (Fragment) OS=Nannochloropsis gaditana OX=72520 GN=Naga_100586g1 PE=4 SV=1
735	W7TY39|W7TY39_9STRA	142.434	10.28	2	2	2	30087.3	Peptide-methionine (R)-S-oxide reductase OS=Nannochloropsis gaditana OX=72520 GN=Naga_101420g2 PE=3 SV=1	Oxidation (M)
950	W7TY37|W7TY37_9STRA	142.257	11.34	2	2	5	25548.3	STI1 domain-containing protein OS=Nannochloropsis gaditana OX=72520 GN=Naga_100135g13 PE=4 SV=1
658	W7TE23|W7TE23_9STRA	142.12	17.97	2	2	5	14805	U6 snRNA-associated Sm-like protein LSm4 OS=Nannochloropsis gaditana OX=72520 GN=LSM4 PE=3 SV=1	CarbamidometilTodos; Oxidation (M)
734	W7TBC8|W7TBC8_9STRA	141.581	10.21	2	2	2	26589.4	Thioredoxin OS=Nannochloropsis gaditana OX=72520 GN=Naga_100416g4 PE=4 SV=1
734	K8YVQ4|K8YVQ4_NANGC	141.581	12.57	2	2	2	21272.1	Thioredoxin 1 OS=Nannochloropsis gaditana (strain CCMP526) OX=1093141 GN=NGA_0494900 PE=4 SV=1
728	W7T1Y0|W7T1Y0_9STRA	141.477	3.81	2	2	2	83392.8	Acetyl-coenzyme A synthetase OS=Nannochloropsis gaditana OX=72520 GN=Naga_100405g2 PE=3 SV=1
728	W7TB57|W7TB57_9STRA	141.477	5.21	2	2	2	61275.6	Acetyl-synthetase OS=Nannochloropsis gaditana OX=72520 GN=Naga_100405g2 PE=3 SV=1
728	I2CQN9|I2CQN9_NANGC	141.477	3.81	2	2	2	83358.6	Acetyl-coenzyme A synthetase OS=Nannochloropsis gaditana (strain CCMP526) OX=1093141 GN=NGATSA_3002000 PE=2 SV=1
851	W7T531|W7T531_9STRA	141.473	6.49	2	2	2	34063.9	Haloacid dehalogenase-like hydrolase OS=Nannochloropsis gaditana OX=72520 GN=Naga_100012g26 PE=4 SV=1
851	K8Z730|K8Z730_NANGC	141.473	6.49	2	2	2	34063.9	Uncharacterized protein OS=Nannochloropsis gaditana (strain CCMP526) OX=1093141 GN=NGA_0345402 PE=4 SV=1
881	W7TCT3|W7TCT3_9STRA	141.221	6.56	2	2	6	42220	Uncharacterized protein OS=Nannochloropsis gaditana OX=72520 GN=Naga_100040g27 PE=4 SV=1
497	K8YRK9|K8YRK9_NANGC	141.192	17.42	3	2	8	19672.6	Peptidyl-prolyl cis-trans isomerase OS=Nannochloropsis gaditana (strain CCMP526) OX=1093141 GN=PPIH PE=3 SV=1	Oxidation (M)
497	W7T298|W7T298_9STRA	141.192	17.42	3	2	8	19696.6	Peptidyl-prolyl cis-trans isomerase OS=Nannochloropsis gaditana OX=72520 GN=Naga_100201g3 PE=3 SV=1	Oxidation (M)
939	W7T9G7|W7T9G7_9STRA	140.869	5.23	2	2	2	43350.5	Uncharacterized protein (Fragment) OS=Nannochloropsis gaditana OX=72520 GN=Naga_101529g1 PE=4 SV=1
894	K8Z7I5|K8Z7I5_NANGC	139.889	10	2	2	5	24708	Lysophospholipase II OS=Nannochloropsis gaditana (strain CCMP526) OX=1093141 GN=LYPLA2 PE=4 SV=1
554	W7T7P4|W7T7P4_9STRA	139.753	8.56	3	3	5	44254.6	Myo-inositol 2-dehydrogenase OS=Nannochloropsis gaditana OX=72520 GN=Naga_100011g17 PE=4 SV=1	CarbamidometilTodos; Oxidation (M)
854	I2CNZ0|I2CNZ0_NANGC	139.279	3.5	2	2	2	86781.3	RNA helicase (Fragment) OS=Nannochloropsis gaditana (strain CCMP526) OX=1093141 GN=NGATSA_3007300 PE=2 SV=1
945	W7U1W6|W7U1W6_9STRA	138.815	12.77	2	2	7	24970.2	Uncharacterized protein OS=Nannochloropsis gaditana OX=72520 GN=Naga_100097g4 PE=4 SV=1	CarbamidometilTodos
925	W7T4W4|W7T4W4_9STRA	138.63	2.76	2	2	4	91742.5	Ankyrin OS=Nannochloropsis gaditana OX=72520 GN=Naga_100012g14 PE=4 SV=1	CarbamidometilTodos
763	W7U954|W7U954_9STRA	137.786	4.76	2	2	2	57643.7	H aca ribonucleoprotein complex subunit 4 OS=Nannochloropsis gaditana OX=72520 GN=Naga_100028g51 PE=3 SV=1	CarbamidometilTodos
763	K8Z676|K8Z676_NANGC	137.786	5.02	2	2	2	54654.4	H/ACA ribonucleoprotein complex subunit 4 OS=Nannochloropsis gaditana (strain CCMP526) OX=1093141 GN=DKC1 PE=3 SV=1	CarbamidometilTodos
736	W7T273|W7T273_9STRA	137.779	7.27	2	2	3	24682.3	Nadh dehydrogenase OS=Nannochloropsis gaditana OX=72520 GN=NUOI PE=3 SV=1
736	K8YZI9|K8YZI9_NANGC	137.779	7.27	2	2	3	24682.3	NADH dehydrogenase (Ubiquinone) Fe-S protein 8 OS=Nannochloropsis gaditana (strain CCMP526) OX=1093141 GN=NDUFS8 PE=3 SV=1
757	K9ZV97|K9ZV97_9STRA	137.739	26.39	2	2	3	8282.02	Small ribosomal subunit protein bS18c OS=Nannochloropsis gaditana OX=72520 GN=rps18 PE=3 SV=1
743	W7TEB6|W7TEB6_9STRA	137.447	9.68	2	2	3	30605.3	Uncharacterized protein OS=Nannochloropsis gaditana OX=72520 GN=Naga_100005g21 PE=4 SV=1
743	W7TPP4|W7TPP4_9STRA	137.447	9.68	2	2	3	30591.2	Uncharacterized protein OS=Nannochloropsis gaditana OX=72520 GN=Naga_100005g20 PE=4 SV=1
878	W7T5N3|W7T5N3_9STRA	137.233	4.76	2	2	4	46108	Zip zinc transporter family protein OS=Nannochloropsis gaditana OX=72520 GN=Naga_100051g18 PE=4 SV=1
724	K8YV66|K8YV66_NANGC	137.202	7.77	2	2	4	29696.9	Uncharacterized protein OS=Nannochloropsis gaditana (strain CCMP526) OX=1093141 GN=NGA_0459000 PE=4 SV=1	CarbamidometilTodos
724	W7TK07|W7TK07_9STRA	137.202	6.37	2	2	4	37000.5	Uncharacterized protein OS=Nannochloropsis gaditana OX=72520 GN=Naga_100464g6 PE=4 SV=1	CarbamidometilTodos
848	W7T8L8|W7T8L8_9STRA	136.853	2.53	2	2	2	82526.7	Peptidase OS=Nannochloropsis gaditana OX=72520 GN=Naga_100189g11 PE=3 SV=1
727	W7T0E9|W7T0E9_9STRA	136.79	6.33	2	2	2	45849.1	Nitrite reductase (Fragment) OS=Nannochloropsis gaditana OX=72520 GN=Naga_100852g1 PE=3 SV=1	CarbamidometilTodos
862	W7TJI5|W7TJI5_9STRA	136.76	6.93	2	2	3	31421.3	Uncharacterized protein OS=Nannochloropsis gaditana OX=72520 GN=Naga_100030g8 PE=4 SV=1
874	W7TFP2|W7TFP2_9STRA	136.13	11.56	2	2	4	22597.4	NADH dehydrogenase [ubiquinone] 1 alpha subcomplex subunit 12 OS=Nannochloropsis gaditana OX=72520 GN=NDA PE=3 SV=1
627	W7TKV3|W7TKV3_9STRA	136.1	13.27	2	2	5	25421.4	Enzyme of the cupin superfamily OS=Nannochloropsis gaditana OX=72520 GN=Naga_100286g3 PE=4 SV=1	CarbamidometilTodos; Oxidation (M)
627	K8YXK3|K8YXK3_NANGC	136.1	19.74	2	2	5	16409.8	Enzyme of the cupin superfamily OS=Nannochloropsis gaditana (strain CCMP526) OX=1093141 GN=NGA_0461900 PE=4 SV=1	CarbamidometilTodos; Oxidation (M)
915	W7T3R1|W7T3R1_9STRA	135.82	6.82	2	2	3	38016.4	Eukaryotic translation initiation factor 3 subunit I OS=Nannochloropsis gaditana OX=72520 GN=Naga_100012g34 PE=3 SV=1	CarbamidometilTodos
827	K8YVV3|K8YVV3_NANGC	135.645	6.91	2	2	4	46376.9	Thioredoxin domain-containing protein OS=Nannochloropsis gaditana (strain CCMP526) OX=1093141 GN=NGA_0271420 PE=4 SV=1	CarbamidometilTodos
827	W7TC18|W7TC18_9STRA	135.645	6.01	2	2	4	53070.7	Thioredoxin domain protein OS=Nannochloropsis gaditana OX=72520 GN=Naga_100041g44 PE=4 SV=1	CarbamidometilTodos
958	W7TQG6|W7TQG6_9STRA	135.628	6.23	2	2	4	33887.6	glucose-6-phosphate 1-epimerase OS=Nannochloropsis gaditana OX=72520 GN=Naga_100023g48 PE=3 SV=1
897	K9ZWH1|K9ZWH1_9STRA	134.75	16.67	2	2	3	12071.8	Large ribosomal subunit protein bL27c OS=Nannochloropsis gaditana OX=72520 GN=rpl27 PE=3 SV=1
822	W7UCM2|W7UCM2_9STRA	133.901	3.1	2	2	4	83550.1	Putative xaa-pro aminopeptidase p OS=Nannochloropsis gaditana OX=72520 GN=Naga_100013g76 PE=3 SV=1	Oxidation (M)
810	W7U958|W7U958_9STRA	133.771	5.79	2	2	4	52985.4	Uncharacterized protein OS=Nannochloropsis gaditana OX=72520 GN=Naga_100028g20 PE=4 SV=1
810	W7U8T7|W7U8T7_9STRA	133.771	4.53	2	2	4	65448	Glycine oxidase OS=Nannochloropsis gaditana OX=72520 GN=Naga_100028g21 PE=4 SV=1
906	W7TJ05|W7TJ05_9STRA	133.464	11.05	2	2	4	19502.5	Ferredoxin OS=Nannochloropsis gaditana OX=72520 GN=Naga_100150g6 PE=4 SV=1	CarbamidometilTodos
820	W7TJG3|W7TJG3_9STRA	133.026	4.86	2	2	2	49818.9	Uncharacterized protein OS=Nannochloropsis gaditana OX=72520 GN=Naga_100010g108 PE=4 SV=1
929	W7U1V5|W7U1V5_9STRA	132.827	5.06	2	2	3	43626.9	Amidohydrolase 2 OS=Nannochloropsis gaditana OX=72520 GN=Naga_100001g186 PE=4 SV=1
859	W7TZI5|W7TZI5_9STRA	132.821	2.13	2	2	2	111712	Armadillo-like helical OS=Nannochloropsis gaditana OX=72520 GN=Naga_100021g54 PE=3 SV=1
777	W7TML2|W7TML2_9STRA	130.818	8.43	2	2	2	28322.8	Uracil phosphoribosyltransferase OS=Nannochloropsis gaditana OX=72520 GN=Naga_100070g7 PE=4 SV=1
829	W7TLQ2|W7TLQ2_9STRA	130.706	4.24	2	2	7	55605.1	Purple acid phosphatase OS=Nannochloropsis gaditana OX=72520 GN=Naga_100397g3 PE=3 SV=1
787	K8YZJ3|K8YZJ3_NANGC	130.697	14.13	2	2	2	19684.7	Phenylpyruvate tautomerase (Fragment) OS=Nannochloropsis gaditana (strain CCMP526) OX=1093141 GN=MIF PE=3 SV=1
787	I2CSA6|I2CSA6_NANGC	130.697	15.2	2	2	2	18095.9	Phenylpyruvate tautomerase OS=Nannochloropsis gaditana (strain CCMP526) OX=1093141 GN=NGATSA_2067700 PE=2 SV=1
787	W7TWJ5|W7TWJ5_9STRA	130.697	10.97	2	2	2	25836.1	Macrophage migration inhibitory factor OS=Nannochloropsis gaditana OX=72520 GN=Naga_100122g2 PE=3 SV=1
880	W7U6U2|W7U6U2_9STRA	129.374	3.59	2	2	2	64087.8	DNA-binding SAP OS=Nannochloropsis gaditana OX=72520 GN=Naga_100009g92 PE=4 SV=1
853	K8YYM1|K8YYM1_NANGC	128.889	8.16	2	2	2	35805.4	3-hydroxybutyrate dehydrogenase OS=Nannochloropsis gaditana (strain CCMP526) OX=1093141 GN=BDH PE=3 SV=1
853	W7T5L5|W7T5L5_9STRA	128.889	8.16	2	2	2	35845.5	Short-chain dehydrogenase reductase sdr OS=Nannochloropsis gaditana OX=72520 GN=Naga_100431g4 PE=3 SV=1
839	W7TLC3|W7TLC3_9STRA	128.474	3.9	2	2	2	60599.7	Nuclear acid binding protein OS=Nannochloropsis gaditana OX=72520 GN=Naga_100197g10 PE=4 SV=1	CarbamidometilTodos
685	I2CRK9|I2CRK9_NANGC	127.73	12.94	3	2	5	21119.1	Uncharacterized protein (Fragment) OS=Nannochloropsis gaditana (strain CCMP526) OX=1093141 GN=NGATSA_2035910 PE=2 SV=1
685	W7TV54|W7TV54_9STRA	127.73	5.26	3	2	5	53156.1	Uncharacterized protein OS=Nannochloropsis gaditana OX=72520 GN=Naga_100425g2 PE=4 SV=1
877	W7TU53|W7TU53_9STRA	127.375	6.8	2	2	3	31731.9	Methyltransferase type 11 OS=Nannochloropsis gaditana OX=72520 GN=Naga_100810g2 PE=4 SV=1
754	W7TZL4|W7TZL4_9STRA	127.36	10.04	2	2	2	25420	Eribonuclease p OS=Nannochloropsis gaditana OX=72520 GN=Naga_100142g1 PE=4 SV=1	Oxidation (M)
754	K8Z6G6|K8Z6G6_NANGC	127.36	17.42	2	2	2	14839.1	Ribonuclease p OS=Nannochloropsis gaditana (strain CCMP526) OX=1093141 GN=NGA_0442200 PE=4 SV=1	Oxidation (M)
930	W7TH67|W7TH67_9STRA	127.342	10.57	2	2	3	28667.9	Photosystem II PsbP, oxygen evolving complex OS=Nannochloropsis gaditana OX=72520 GN=psbP PE=4 SV=1
884	W7TGE1|W7TGE1_9STRA	127.126	2.59	2	2	3	90426.1	Cupin 4 family protein OS=Nannochloropsis gaditana OX=72520 GN=Naga_100014g7 PE=3 SV=1
762	W7TE89|W7TE89_9STRA	127.105	7.05	2	2	2	31793.2	Enoyl-hydratase OS=Nannochloropsis gaditana OX=72520 GN=Naga_100196g7 PE=3 SV=1	Oxidation (M)
762	K8Z4U1|K8Z4U1_NANGC	127.105	7.87	2	2	2	28325.9	Enyol-CoA hydratase OS=Nannochloropsis gaditana (strain CCMP526) OX=1093141 GN=ECH PE=3 SV=1	Oxidation (M)
682	W7TNY2|W7TNY2_9STRA	126.816	9.03	3	3	3	34917.1	Epimerase 4-reductase OS=Nannochloropsis gaditana OX=72520 GN=Naga_100199g4 PE=4 SV=1	Oxidation (M)
719	W7TX06|W7TX06_9STRA	126.447	4.99	2	2	2	44932.3	ATPase, AAA-type, core OS=Nannochloropsis gaditana OX=72520 GN=Naga_100116g4 PE=3 SV=1
719	W7TN02|W7TN02_9STRA	126.447	4.88	2	2	2	46383.9	ATPase, AAA-type, core OS=Nannochloropsis gaditana OX=72520 GN=Naga_100116g4 PE=3 SV=1
719	W7TFH7|W7TFH7_9STRA	126.447	4.58	2	2	2	49338.3	ATPase, AAA-type, core OS=Nannochloropsis gaditana OX=72520 GN=Naga_100116g4 PE=3 SV=1
719	K8Z3K8|K8Z3K8_NANGC	126.447	4.87	2	2	2	46512	26S proteasome regulatory subunit T3 OS=Nannochloropsis gaditana (strain CCMP526) OX=1093141 GN=PSMC4 PE=3 SV=1
741	W7UA52|W7UA52_9STRA	125.595	11.76	2	2	6	15323.9	Histone H3 OS=Nannochloropsis gaditana OX=72520 GN=Naga_100050g33 PE=3 SV=1
741	W7TDY1|W7TDY1_9STRA	125.595	6.23	2	2	6	29186.1	Histone h3 OS=Nannochloropsis gaditana OX=72520 GN=Naga_100722g1 PE=3 SV=1
741	K8YSY5|K8YSY5_NANGC	125.595	11.76	2	2	6	15370	Histone H3 OS=Nannochloropsis gaditana (strain CCMP526) OX=1093141 GN=H3 PE=3 SV=1
805	W7TY57|W7TY57_9STRA	125.456	8.78	2	2	2	32958	Hypersensitive-induced response protein OS=Nannochloropsis gaditana OX=72520 GN=Naga_100196g11 PE=4 SV=1
805	K8Z7Q4|K8Z7Q4_NANGC	125.456	10	2	2	2	28699	Hypersensitive-induced response protein OS=Nannochloropsis gaditana (strain CCMP526) OX=1093141 GN=NGA_0175901 PE=4 SV=1
901	W7TQB9|W7TQB9_9STRA	125.075	3.36	2	2	5	79314.8	Tryptophan synthase OS=Nannochloropsis gaditana OX=72520 GN=Naga_100155g8 PE=3 SV=1
674	W7TGA1|W7TGA1_9STRA	124.701	3.12	3	3	8	107960	phosphoenolpyruvate carboxylase OS=Nannochloropsis gaditana OX=72520 GN=PPC PE=3 SV=1	Oxidation (M)
796	I2CNY4|I2CNY4_NANGC	124.577	3.87	2	2	3	70414.2	Pentatricopeptide repeat-containing protein (Fragment) OS=Nannochloropsis gaditana (strain CCMP526) OX=1093141 GN=NGATSA_3004400 PE=2 SV=1
796	W7TC28|W7TC28_9STRA	124.577	3.96	2	2	3	66837.6	Uncharacterized protein OS=Nannochloropsis gaditana OX=72520 GN=Naga_100623g1 PE=4 SV=1
614	K8YYC9|K8YYC9_NANGC	124.561	25.81	3	3	3	10579.2	Uncharacterized protein OS=Nannochloropsis gaditana (strain CCMP526) OX=1093141 GN=NGA_0273602 PE=4 SV=1	CarbamidometilTodos
870	W7TVJ9|W7TVJ9_9STRA	124.34	2.21	2	2	2	117419	oxoglutarate dehydrogenase (succinyl-transferring) OS=Nannochloropsis gaditana OX=72520 GN=Naga_100117g8 PE=3 SV=1	Oxidation (M)
943	W7U5A0|W7U5A0_9STRA	124.324	5.52	2	2	2	38421.4	Peptidyl-prolyl cis-trans isomerase OS=Nannochloropsis gaditana OX=72520 GN=Naga_100008g32 PE=4 SV=1
752	W7U4H2|W7U4H2_9STRA	124.256	8.06	2	2	2	34638.8	EGF-like region, conserved site OS=Nannochloropsis gaditana OX=72520 GN=Naga_100074g17 PE=4 SV=1	CarbamidometilTodos
742	W7U1X2|W7U1X2_9STRA	121.64	4.25	2	2	3	58752	Imidazole glycerol phosphate synthase subunit hish OS=Nannochloropsis gaditana OX=72520 GN=HISF PE=3 SV=1
900	W7U9W0|W7U9W0_9STRA	120.651	12.39	2	2	2	25957.1	Glutaredoxin OS=Nannochloropsis gaditana OX=72520 GN=Naga_100006g34 PE=4 SV=1	Oxidation (M)
886	W7TTL0|W7TTL0_9STRA	120.577	6.8	2	2	2	38335.2	Carboxyvinyl-carboxyphosphonate phosphorylmutase OS=Nannochloropsis gaditana OX=72520 GN=Naga_100083g5 PE=4 SV=1
885	W7TSD2|W7TSD2_9STRA	120.548	11.35	2	2	3	20071.1	Uncharacterized protein (Fragment) OS=Nannochloropsis gaditana OX=72520 GN=Naga_100460g3 PE=4 SV=1
885	W7TIC5|W7TIC5_9STRA	120.548	13.21	2	2	3	17276.9	Transmembrane protein (Fragment) OS=Nannochloropsis gaditana OX=72520 GN=Naga_100460g3 PE=4 SV=1
664	W7T0G1|W7T0G1_9STRA	120.519	28.15	3	3	5	14665	Ribosomal protein l30 OS=Nannochloropsis gaditana OX=72520 GN=Naga_101276g1 PE=3 SV=1	Sodium adduct
536	W7TXD7|W7TXD7_9STRA	119.54	5.76	4	4	6	78109	Uncharacterized protein (Fragment) OS=Nannochloropsis gaditana OX=72520 GN=Naga_100880g2 PE=4 SV=1	CarbamidometilTodos; Oxidation (M)
536	K8YW73|K8YW73_NANGC	119.54	3.88	4	4	6	116950	Uncharacterized protein (Fragment) OS=Nannochloropsis gaditana (strain CCMP526) OX=1093141 GN=NGA_0438900 PE=4 SV=1	CarbamidometilTodos; Oxidation (M)
849	W7TRK7|W7TRK7_9STRA	118.168	1.73	2	2	3	141192	Coatomer subunit alpha OS=Nannochloropsis gaditana OX=72520 GN=Naga_100014g55 PE=4 SV=1
730	K9ZV42|K9ZV42_9STRA	117.423	10.1	2	2	2	24557.8	Small ribosomal subunit protein uS4c OS=Nannochloropsis gaditana OX=72520 GN=rps4 PE=3 SV=1
750	W7TI92|W7TI92_9STRA	117.219	2.56	2	2	2	66357.3	Quinoprotein amine dehydrogenase, beta chain OS=Nannochloropsis gaditana OX=72520 GN=Naga_100370g6 PE=4 SV=1
750	K8YQC5|K8YQC5_NANGC	117.219	2.76	2	2	2	61548	Uncharacterized protein OS=Nannochloropsis gaditana (strain CCMP526) OX=1093141 GN=NGA_0613100 PE=4 SV=1
701	W7T1R0|W7T1R0_9STRA	115.801	6.67	3	3	4	54414.8	Pentatricopeptide repeat containing protein OS=Nannochloropsis gaditana OX=72520 GN=Naga_100487g4 PE=4 SV=1
771	W7U630|W7U630_9STRA	115.189	7.6	2	2	2	29565	Putative ubiquinone menaquinone biosynthesis methyltransferase OS=Nannochloropsis gaditana OX=72520 GN=Naga_100004g72 PE=4 SV=1
869	K8YR20|K8YR20_NANGC	114.222	3.76	2	2	2	59136.5	serine--tRNA ligase OS=Nannochloropsis gaditana (strain CCMP526) OX=1093141 GN=SARS PE=3 SV=1
869	W7TYV7|W7TYV7_9STRA	114.222	3.76	2	2	2	59136.5	serine--tRNA ligase OS=Nannochloropsis gaditana OX=72520 GN=Naga_100021g9 PE=3 SV=1
732	W7U450|W7U450_9STRA	114.137	3.59	2	2	4	71115.7	Thiamine biosynthesis protein OS=Nannochloropsis gaditana OX=72520 GN=Naga_100257g4 PE=3 SV=1
844	W7TSX0|W7TSX0_9STRA	113.09	4.33	2	2	3	63126.6	ADP,ATP carrier protein OS=Nannochloropsis gaditana OX=72520 GN=Naga_100029g32 PE=3 SV=1	CarbamidometilTodos
830	W7TRE2|W7TRE2_9STRA	113.06	8.47	2	2	3	33108.2	Had family hydrolase OS=Nannochloropsis gaditana OX=72520 GN=Naga_100017g58 PE=4 SV=1
941	W7UA21|W7UA21_9STRA	112.057	7.79	2	2	3	37021.3	Uncharacterized protein OS=Nannochloropsis gaditana OX=72520 GN=Naga_100017g53 PE=4 SV=1
809	W7TNV6|W7TNV6_9STRA	111.944	15.65	2	2	3	16935.9	Heat shock protein hsp20 OS=Nannochloropsis gaditana OX=72520 GN=Naga_100002g99 PE=3 SV=1
960	W7TVC9|W7TVC9_9STRA	111.721	5.62	2	2	2	54834.7	Dolichyl-diphosphooligosaccharide--protein glycosyltransferase 48 kDa subunit OS=Nannochloropsis gaditana OX=72520 GN=OST48 PE=3 SV=1	CarbamidometilTodos
774	W7TT02|W7TT02_9STRA	109.609	5.53	2	2	2	49832.2	5'-nucleotidase OS=Nannochloropsis gaditana OX=72520 GN=Naga_100029g5 PE=3 SV=1
963	W7TSW8|W7TSW8_9STRA	109.466	3.68	2	2	4	68742.2	Dolichyl-diphosphooligosaccharide--protein glycosyltransferase subunit 2 OS=Nannochloropsis gaditana OX=72520 GN=RPN2 PE=3 SV=1	CarbamidometilTodos
873	W7U5K8|W7U5K8_9STRA	109.028	26.51	2	2	4	9262.74	Sm protein F OS=Nannochloropsis gaditana OX=72520 GN=Naga_100120g20 PE=3 SV=1	CarbamidometilTodos
879	W7TXI1|W7TXI1_9STRA	107.985	1.89	2	2	2	110248	Aps kinase atp sulfurlyase pyrophosphatase fusion protein OS=Nannochloropsis gaditana OX=72520 GN=Naga_100004g164 PE=3 SV=1
590	K8ZAZ5|K8ZAZ5_NANGC	107.376	5.98	3	3	3	73383.8	Mitochondrion protein OS=Nannochloropsis gaditana (strain CCMP526) OX=1093141 GN=NGA_0434010 PE=3 SV=1
852	W7TZN5|W7TZN5_9STRA	106.814	13.7	2	2	2	23728.1	Atp-dependent clp protease adaptor protein OS=Nannochloropsis gaditana OX=72520 GN=Naga_100014g8 PE=4 SV=1
785	W7T495|W7T495_9STRA	106.729	10.05	2	2	4	23638	Rab7 family gtpase OS=Nannochloropsis gaditana OX=72520 GN=Naga_100051g22 PE=4 SV=1
892	I2CP67|I2CP67_NANGC	105.595	4.39	2	2	3	49628.2	RuvB-like helicase OS=Nannochloropsis gaditana (strain CCMP526) OX=1093141 GN=NGATSA_3023700 PE=2 SV=1
801	W7TE00|W7TE00_9STRA	105.496	4.5	2	2	2	59941	Uncharacterized protein OS=Nannochloropsis gaditana OX=72520 GN=Naga_100089g2 PE=4 SV=1
801	W7TX38|W7TX38_9STRA	105.496	5.47	2	2	2	49435	Uncharacterized protein OS=Nannochloropsis gaditana OX=72520 GN=Naga_100089g2 PE=4 SV=1
801	W7TXX6|W7TXX6_9STRA	105.496	5.18	2	2	2	52398.7	Uncharacterized protein OS=Nannochloropsis gaditana OX=72520 GN=Naga_100089g2 PE=4 SV=1
916	W7U5Y2|W7U5Y2_9STRA	104.56	16.31	2	2	2	15257.3	Ferredoxin OS=Nannochloropsis gaditana OX=72520 GN=Naga_100004g151 PE=3 SV=1
791	I2CR67|I2CR67_NANGC	104.461	6.07	2	2	2	34984.4	Alcohol dehydrogenase (NADP+) OS=Nannochloropsis gaditana (strain CCMP526) OX=1093141 GN=NGATSA_3018700 PE=2 SV=1	CarbamidometilTodos; Oxidation (M)
739	W7U7D5|W7U7D5_9STRA	103.498	9.46	2	2	2	24582	GTP:AMP phosphotransferase, mitochondrial OS=Nannochloropsis gaditana OX=72520 GN=Naga_100002g130 PE=3 SV=1
770	W7UAM2|W7UAM2_9STRA	102.674	3.59	2	2	3	70992.2	Alkyl sulfatase or beta-lactamase OS=Nannochloropsis gaditana OX=72520 GN=Naga_100017g75 PE=4 SV=1
948	W7TR11|W7TR11_9STRA	102.411	7.69	2	2	3	48168.3	Oxidoreductase OS=Nannochloropsis gaditana OX=72520 GN=Naga_100009g86 PE=4 SV=1
818	K8YU27|K8YU27_NANGC	102.175	1.89	2	2	2	112644	threonine--tRNA ligase (Fragment) OS=Nannochloropsis gaditana (strain CCMP526) OX=1093141 GN=TARS PE=3 SV=1
778	W7UBL7|W7UBL7_9STRA	100.862	6.94	2	2	5	34874.1	Eukaryotic translation initiation factor 6 OS=Nannochloropsis gaditana OX=72520 GN=EIF6 PE=3 SV=1	Oxidation (M)
798	W7TGK2|W7TGK2_9STRA	99.9622	7.93	2	2	2	31874.5	Peptidyl-prolyl cis-trans isomerase OS=Nannochloropsis gaditana OX=72520 GN=Naga_100571g1 PE=3 SV=1
800	W7TBJ4|W7TBJ4_9STRA	99.2607	5.17	2	2	2	42865	Electron transfer flavoprotein subunit beta OS=Nannochloropsis gaditana OX=72520 GN=Naga_100165g8 PE=4 SV=1
861	W7U367|W7U367_9STRA	98.791	5.26	2	2	2	38557.8	Cytokinin riboside 5'-monophosphate phosphoribohydrolase LOG OS=Nannochloropsis gaditana OX=72520 GN=Naga_100192g5 PE=4 SV=1
781	K8YTQ7|K8YTQ7_NANGC	97.626	6.46	2	2	2	35216.8	Rna-binding s4 OS=Nannochloropsis gaditana (strain CCMP526) OX=1093141 GN=NGA_0085800 PE=4 SV=1
857	W7TTV6|W7TTV6_9STRA	96.6093	6.03	2	2	2	34918.6	Uncharacterized protein OS=Nannochloropsis gaditana OX=72520 GN=Naga_100040g46 PE=4 SV=1
653	W7TJE3|W7TJE3_9STRA	95.9685	6.76	2	2	4	32793.2	Heat shock protein OS=Nannochloropsis gaditana OX=72520 GN=Naga_100165g2 PE=3 SV=1	Oxidation (M)
962	W7TLS9|W7TLS9_9STRA	94.9003	5.66	2	2	4	53141.3	4-hydroxy-3-methylbut-2-enyl diphosphate reductase OS=Nannochloropsis gaditana OX=72520 GN=IDS PE=3 SV=1
914	W7TWV9|W7TWV9_9STRA	94.7373	11.35	2	2	2	24442.2	peptidylprolyl isomerase OS=Nannochloropsis gaditana OX=72520 GN=Naga_100033g36 PE=4 SV=1
817	W7TU74|W7TU74_9STRA	94.7344	5.88	2	2	3	60174.2	Aldo keto oxidoreductase OS=Nannochloropsis gaditana OX=72520 GN=Naga_100202g7 PE=4 SV=1	CarbamidometilTodos
817	K8YRH3|K8YRH3_NANGC	94.7344	6.82	2	2	3	52167.2	Aldo keto reductase OS=Nannochloropsis gaditana (strain CCMP526) OX=1093141 GN=NGA_0390600 PE=4 SV=1	CarbamidometilTodos
582	W7U115|W7U115_9STRA	94.2419	3.68	2	2	4	60543.4	Succinate-semialdehyde dehydrogenase OS=Nannochloropsis gaditana OX=72520 GN=Naga_100031g34 PE=3 SV=1	CarbamidometilTodos; Oxidation (M)
866	I2CP28|I2CP28_NANGC	94.1946	5.34	2	2	2	54504.8	Carboxyl-terminal protease (Fragment) OS=Nannochloropsis gaditana (strain CCMP526) OX=1093141 GN=NGATSA_3057100 PE=2 SV=1
841	W7TXW9|W7TXW9_9STRA	93.3263	6.57	2	2	2	43954.8	Dnaj-like protein OS=Nannochloropsis gaditana OX=72520 GN=Naga_100207g10 PE=4 SV=1
891	W7T2G4|W7T2G4_9STRA	93.1687	24.04	2	2	3	11765.8	ATPase inhibitor, IATP, mitochondria OS=Nannochloropsis gaditana OX=72520 GN=Naga_100331g8 PE=4 SV=1	CarbamidometilTodos
933	W7TCX1|W7TCX1_9STRA	93.0418	9.95	2	2	4	24043.1	peptidylprolyl isomerase OS=Nannochloropsis gaditana OX=72520 GN=Naga_100300g3 PE=4 SV=1	Oxidation (M)
840	W7TK87|W7TK87_9STRA	91.7062	4.38	2	2	2	52071.2	Uracil catabolism protein 4 OS=Nannochloropsis gaditana OX=72520 GN=Naga_100041g9 PE=4 SV=1
942	W7UBY6|W7UBY6_9STRA	89.8118	10.59	2	2	3	25977.7	Uncharacterized protein OS=Nannochloropsis gaditana OX=72520 GN=Naga_100100g12 PE=4 SV=1
794	K9ZVC5|K9ZVC5_9STRA	87.8832	12	2	2	2	13881.4	Small ribosomal subunit protein uS12c OS=Nannochloropsis gaditana OX=72520 GN=rps12 PE=3 SV=1
825	K8Z5N2|K8Z5N2_NANGC	87.3711	5.63	2	2	3	34158.9	Cytochrome-b5 reductase (Fragment) OS=Nannochloropsis gaditana (strain CCMP526) OX=1093141 GN=NGA_0119100 PE=4 SV=1
825	W7U134|W7U134_9STRA	87.3711	4.51	2	2	3	42251.4	NADH-cytochrome b5 reductase OS=Nannochloropsis gaditana OX=72520 GN=Naga_100128g5 PE=3 SV=1
876	K9ZWJ0|K9ZWJ0_9STRA	86.8548	23.94	2	2	2	8451.97	50S ribosomal protein L29 OS=Nannochloropsis gaditana OX=72520 GN=rbcl29 PE=3 SV=1
812	W7TS26|W7TS26_9STRA	86.0186	11.17	2	2	3	22629.1	TRX domain-containing protein OS=Nannochloropsis gaditana OX=72520 GN=Naga_100773g1 PE=4 SV=1	Oxidation (M)
812	K8Z102|K8Z102_NANGC	86.0186	11.56	2	2	3	21812.2	Thioredoxin-like fold domain-containing protein (Fragment) OS=Nannochloropsis gaditana (strain CCMP526) OX=1093141 GN=NGA_0546800 PE=4 SV=1	Oxidation (M)
747	K8ZAL2|K8ZAL2_NANGC	85.9438	9.84	2	2	2	35033.9	Uncharacterized protein OS=Nannochloropsis gaditana (strain CCMP526) OX=1093141 GN=NGA_0424800 PE=4 SV=1
747	W7U3U8|W7U3U8_9STRA	85.9438	9.34	2	2	2	36046.8	Inorganic phosphate transporter Pho88 OS=Nannochloropsis gaditana OX=72520 GN=Naga_100069g18 PE=4 SV=1
856	W7TKD2|W7TKD2_9STRA	85.4627	5.63	2	2	2	41465	Uncharacterized protein OS=Nannochloropsis gaditana OX=72520 GN=Naga_100141g6 PE=4 SV=1
753	W7U0H1|W7U0H1_9STRA	84.2237	6.35	2	2	3	48503	Mitochondrial carrier OS=Nannochloropsis gaditana OX=72520 GN=Naga_100029g23 PE=3 SV=1	Oxidation (M)
888	K8Z9C1|K8Z9C1_NANGC	83.7903	2.54	2	2	3	114922	Uncharacterized protein OS=Nannochloropsis gaditana (strain CCMP526) OX=1093141 GN=NGA_0689200 PE=4 SV=1	CarbamidometilTodos
883	K8ZBS2|K8ZBS2_NANGC	81.1612	7.57	2	2	2	34191.9	Transcriptional regulatory protein OS=Nannochloropsis gaditana (strain CCMP526) OX=1093141 GN=NGA_0690700 PE=3 SV=1
883	W7TD84|W7TD84_9STRA	81.1612	7.57	2	2	2	34191.9	Transcriptional regulator TACO1-like protein OS=Nannochloropsis gaditana OX=72520 GN=Naga_100020g8 PE=3 SV=1
758	K8Z642|K8Z642_NANGC	81.1501	7.52	2	2	2	43993.5	Serine/threonine-protein phosphatase (Fragment) OS=Nannochloropsis gaditana (strain CCMP526) OX=1093141 GN=PPP1C PE=3 SV=1	CarbamidometilTodos
816	W7TWM1|W7TWM1_9STRA	76.5769	6.08	2	2	2	40909.9	Acyl dehydratase OS=Nannochloropsis gaditana OX=72520 GN=Naga_100049g34 PE=4 SV=1	CarbamidometilTodos
918	W7U076|W7U076_9STRA	75.9062	20.31	2	2	2	14436.5	Uncharacterized protein OS=Nannochloropsis gaditana OX=72520 GN=Naga_101167g1 PE=4 SV=1
835	W7TM02|W7TM02_9STRA	75.4078	2.2	2	2	2	111349	116 kDa U5 small nuclear ribonucleoprotein component OS=Nannochloropsis gaditana OX=72520 GN=Snu114 PE=4 SV=1
760	K8YYP4|K8YYP4_NANGC	71.6774	5.45	2	2	2	35140.4	Sedoheptulose-bisphosphatase OS=Nannochloropsis gaditana (strain CCMP526) OX=1093141 GN=NGA_0445900 PE=3 SV=1
760	W7TTI9|W7TTI9_9STRA	71.6774	4.95	2	2	2	38916.8	Sedoheptulose--bisphosphatase OS=Nannochloropsis gaditana OX=72520 GN=SBP PE=3 SV=1
865	I2CQQ9|I2CQQ9_NANGC	71.2395	2.24	2	2	2	91019.3	Uncharacterized protein OS=Nannochloropsis gaditana (strain CCMP526) OX=1093141 GN=NGATSA_3004300 PE=2 SV=1	Oxidation (M)
904	W7TAY6|W7TAY6_9STRA	65.7213	4.66	2	2	2	46283.9	Glycerol-3-phosphate dehydrogenase [NAD(+)] OS=Nannochloropsis gaditana OX=72520 GN=GPD PE=3 SV=1
797	W7U5E4|W7U5E4_9STRA	65.4556	1.82	2	2	3	168186	Carbamoyl-phosphate synthase OS=Nannochloropsis gaditana OX=72520 GN=CPS PE=3 SV=1
722	K9ZVB1|K9ZVB1_9STRA	61.1425	8.75	2	2	2	18838.1	ATP synthase CF0 B'chain subunit II OS=Nannochloropsis gaditana OX=72520 GN=atpG PE=3 SV=1
722	T1RID4|T1RID4_9STRA	61.1425	8.75	2	2	2	18850.2	F0F1 ATP synthase subunit B OS=Nannochloropsis gaditana OX=72520 GN=atpG PE=3 SV=1
815	A0A023PK76|A0A023PK76_9STRA	60.8715	3.55	2	2	2	60576.2	Chaperonin GroEL, chloroplastic OS=Nannochloropsis gaditana OX=72520 GN=groEL PE=3 SV=1
815	T1RIF0|T1RIF0_9STRA	60.8715	4.14	2	2	2	51970.2	Chaperonin GroEL, chloroplastic OS=Nannochloropsis gaditana OX=72520 GN=groEL PE=3 SV=1
815	K9ZV17|K9ZV17_9STRA	60.8715	4.14	2	2	2	51984.2	Chaperonin GroEL, chloroplastic OS=Nannochloropsis gaditana OX=72520 GN=groEL PE=3 SV=1
899	K8YPZ8|K8YPZ8_NANGC	55.9614	9.27	2	2	2	28401.1	Uncharacterized protein OS=Nannochloropsis gaditana (strain CCMP526) OX=1093141 GN=NGA_0640000 PE=4 SV=1
899	W7U947|W7U947_9STRA	55.9614	8	2	2	2	32820.4	Uncharacterized protein OS=Nannochloropsis gaditana OX=72520 GN=Naga_100083g13 PE=4 SV=1
